# Supplementary material for: Generation and characterization of a mouse line for monitoring translation in dopaminergic neurons
Source: Sci Rep. 2017 Aug 14;7:8117. doi: 10.1038/s41598-017-08618-2 (PMC5556054; doi:10.1038/s41598-017-08618-2)
Supplement: Supplementary file 2 — Dataset 1 [file 41598_2017_8618_MOESM2_ESM.csv]

ProbeID	Mid	Slc6a3	FC	adj.P	pSI	Symbol	EntrezID	Long Name
1418601_at	7.9	2516.5	317.5	8.2E-04	1.9E-06	Aldh1a7	26358	aldehyde dehydrogenase family 1, subfamily A7
1448213_at	80.9	4191.1	51.8	9.6E-03	1.9E-06	Anxa1	16952	annexin A1
1438861_at	148.2	1517.3	10.2	3.2E-03	1.9E-06	Bnc2	242509	basonuclin 2
1455416_at	51.8	1630.8	31.5	4.1E-03	1.9E-06	C130021I20Rik	100504399	Riken cDNA C130021I20 gene
1446877_at	39.5	498.3	12.6	1.5E-02	1.9E-06	C230014O12Rik	329387	RIKEN cDNA C230014O12 gene
1421203_at	72.9	785.2	10.8	3.0E-02	1.9E-06	Chrna4	11438	cholinergic receptor, nicotinic, alpha polypeptide 4
1442035_at	7.4	309.3	41.6	3.3E-03	1.9E-06	Chrna5	110835	cholinergic receptor, nicotinic, alpha polypeptide 5
1450427_at	121.4	6196.6	51.1	5.2E-03	1.9E-06	Chrna6	11440	cholinergic receptor, nicotinic, alpha polypeptide 6
1418617_x_at	12.4	302.4	24.4	2.7E-03	1.9E-06	Clgn	12745	calmegin
1433715_at	114.1	1516.6	13.3	4.4E-02	1.9E-06	Cpne7	102278	copine VII
1430591_at	4.6	82.1	17.9	4.5E-06	1.9E-06	Ddc	13195	dopa decarboxylase
1426215_at	2917.1	29921.0	10.3	1.3E-02	1.9E-06	Ddc	13195	dopa decarboxylase
1449939_s_at	18.5	1399.6	75.8	1.3E-02	1.9E-06	Dlk1	13386	delta-like 1 homolog (Drosophila)
1418618_at	12.8	1092.8	85.2	4.9E-03	1.9E-06	En1	13798	engrailed 1
1455872_at	24.3	3072.6	126.7	1.3E-02	1.9E-06	Fam167a	219148	family with sequence similarity 167, member A
1424695_at	4.7	314.3	67.5	3.2E-05	1.9E-06	Fam210b	67017	family with sequence similarity 210, member B
1421677_at	4.9	80.4	16.5	1.6E-02	1.9E-06	Fgf20	80857	fibroblast growth factor 20
1421855_at	23.2	289.9	12.5	2.9E-02	1.9E-06	Fgl2	14190	fibrinogen-like protein 2
1418496_at	239.6	6050.6	25.3	2.4E-02	1.9E-06	Foxa1	15375	forkhead box A1
1422833_at	25.7	705.7	27.5	1.2E-03	1.9E-06	Foxa2	15376	forkhead box A2
1441384_at	7.1	140.8	19.7	1.3E-03	1.9E-06	Gadl1	73748	glutamate decarboxylase-like 1
1429692_s_at	78.7	3291.0	41.8	1.4E-02	1.9E-06	Gch1	14528	GTP cyclohydrolase 1
1419593_at	5.8	91.7	15.8	7.3E-03	1.9E-06	Greb1	268527	gene regulated by estrogen in breast cancer protein
1436370_at	12.0	1766.4	147.8	7.0E-03	1.9E-06	Gucy2c	14917	guanylate cyclase 2c
1454783_at	12.1	737.0	60.8	1.0E-02	1.9E-06	Il13ra1	16164	interleukin 13 receptor, alpha 1
1436465_at	68.4	996.4	14.6	4.7E-02	1.9E-06	Klhl1	93688	kelch-like 1
1449241_at	102.2	1395.2	13.7	1.9E-02	1.9E-06	Klhl1	93688	kelch-like 1
1441729_at	68.7	846.1	12.3	1.1E-02	1.9E-06	Lmx1b	16917	LIM homeobox transcription factor 1 beta
1453225_at	6.2	120.9	19.5	6.9E-02	1.9E-06	Ndnf	68169	neuron-derived neurotrophic factor
1450750_a_at	145.4	3136.9	21.6	4.6E-03	1.9E-06	Nr4a2	18227	nuclear receptor subfamily 4, group A, member 2
1420799_at	403.7	8036.3	19.9	3.1E-02	1.9E-06	Ntsr1	18216	neurotensin receptor 1
1449917_at	4.6	195.7	42.6	3.5E-04	1.9E-06	Pitx3	18742	paired-like homeodomain transcription factor 3
1421359_at	4.6	427.4	93.2	1.2E-02	1.9E-06	Ret	19713	ret proto-oncogene
1436359_at	2072.3	24126.0	11.6	7.8E-03	1.9E-06	Ret	19713	ret proto-oncogene
1437079_at	322.1	11457.0	35.6	2.6E-02	1.9E-06	Slc18a2	214084	solute carrier family 18 (vesicular monoamine), member 2
1451139_at	4.6	190.1	41.1	9.8E-03	1.9E-06	Slc39a4	72027	solute carrier family 39 (zinc transporter), member 4
1455442_at	5.2	246.1	47.5	1.7E-02	1.9E-06	Slc6a19	74338	solute carrier family 6 (neurotransmitter transporter), member 19
1427919_at	13.1	347.2	26.6	1.0E-02	1.9E-06	Srpx2	68792	sushi-repeat-containing protein, X-linked 2
1437190_at	7.5	126.4	16.8	4.8E-03	1.9E-06	Styk1	243659	serine/threonine/tyrosine kinase 1
1449816_at	7.5	172.4	23.0	1.6E-05	1.9E-06	Sult5a1	57429	sulfotransferase family 5A, member 1
1422955_at	34.7	1163.7	33.6	3.2E-02	1.9E-06	Syt17	110058	synaptotagmin XVII
1437029_at	79.5	1777.9	22.4	5.0E-02	1.9E-06	Tacr3	21338	tachykinin receptor 3
1420546_at	356.1	17293.2	48.6	2.1E-03	1.9E-06	Th	21823	tyrosine hydroxylase
1445371_at	8.8	237.1	26.9	5.8E-03	1.9E-06	Tmem207	100043057	transmembrane protein 207
1449431_at	7.2	431.1	60.0	1.2E-05	1.9E-06	Trpc6	22068	transient receptor potential cation channel, subfamily C, member 6
1425163_at	8.2	184.6	22.5	9.4E-04	1.9E-06	AI661453	224833	expressed sequence AI661453
1460425_at	4.6	154.2	33.6	2.3E-04	1.9E-06	1700001C19Rik	75462	RIKEN cDNA 1700001C19 gene
1455404_at	19.97	179.2	8.98	0.000511313	1.9E-06	Jph2	59091	junctophilin 2
1439568_at	16.58	146.9	8.86	0.033555397	1.9E-06	Greb1	268527	gene regulated by estrogen in breast cancer protein
1440803_x_at	1026.57	8680.46	8.46	0.019542648	1.9E-06	Tacr3	21338	tachykinin receptor 3
1456147_at	70.68	504.52	7.14	0.047536712	1.9E-06	St8sia6	241230	ST8 alpha-N-acetyl-neuraminide alpha-2,8-sialyltransferase 6
1417415_at	5340.13	36386.39	6.81	0.004000274	1.9E-06	Slc6a3	13162	solute carrier family 6 (neurotransmitter transporter, dopamine), member 3
1416674_at	55.2	327.7	5.94	0.045550052	1.9E-06	Ptpru	19273	protein tyrosine phosphatase, receptor type, U
1436425_at	221.33	1272.49	5.75	0.008416027	1.9E-06	Kank4	242553	KN motif and ankyrin repeat domains 4
1426231_at	94.61	536.92	5.68	0.031505199	1.9E-06	Vit	74199	vitrin
1442724_at	3146.41	15616.37	4.96	0.023881945	1.9E-06	NA	NA	NA
1436459_at	92.81	449.09	4.84	0.048270332	1.9E-06	Gpr161	240888	G protein-coupled receptor 161
1438540_at	2678.8	10331.16	3.86	0.12191244	1.9E-06	Col25a1	77018	collagen, type XXV, alpha 1
1441983_at	1317.85	4806.68	3.65	0.049843094	1.9E-06	NA	NA	NA
1420650_at	643.72	827.86	1.29	0.596194379	1.9E-06	Zfhx3	11906	zinc finger homeobox 3
1420649_at	2075.21	2546.37	1.23	0.590663115	1.9E-06	Zfhx3	11906	zinc finger homeobox 3
1418426_at	4.68	99.36	21.21	0.001101824	5.7E-06	Gtf2a1l	71828	general transcription factor IIA, 1-like
1419519_at	98	1138.37	11.62	0.005330397	5.7E-06	Igf1	16000	insulin-like growth factor 1
1420499_at	6.98	705.93	101.15	0.00093935	5.7E-06	Gch1	14528	GTP cyclohydrolase 1
1423836_at	85.02	412.05	4.85	0.045747323	5.7E-06	Zfp503	218820	zinc finger protein 503
1426858_at	109.08	1081.39	9.91	0.065227502	5.7E-06	Inhbb	16324	inhibin beta-B
1427401_at	4.59	76.93	16.77	0.017219653	5.7E-06	Chrna5	110835	cholinergic receptor, nicotinic, alpha polypeptide 5
1432591_at	17.21	212.32	12.34	0.068188999	5.7E-06	Pappa	18491	pregnancy-associated plasma protein A
1433919_at	160.3	674.67	4.21	0.086486774	5.7E-06	Asb4	65255	ankyrin repeat and SOCS box-containing 4
1434802_s_at	40.34	2888.87	71.61	0.004232356	5.7E-06	Ntf3	18205	neurotrophin 3
1445519_at	10.27	235.02	22.89	0.005551474	5.7E-06	Kcns3	238076	potassium voltage-gated channel, delayed-rectifier, subfamily S, member 3
1451023_at	169.38	1799.36	10.62	0.00333037	5.7E-06	Hcn3	15168	hyperpolarization-activated, cyclic nucleotide-gated K+ 3
1455369_at	652.65	4299.73	6.59	0.010832598	5.7E-06	Apba1	319924	amyloid beta (A4) precursor protein binding, family A, member 1
1457349_at	14.25	73.31	5.15	0.033295113	5.7E-06	Ttc6	70846	tetratricopeptide repeat domain 6
1417704_a_at	133.39	1523.02	11.42	0.023526714	7.6E-06	Arhgap6	11856	Rho GTPase activating protein 6
1437019_at	10.7	160.46	15	8.54E-05	7.6E-06	Fam25c	69134	family with sequence similarity 25, member C
1453478_at	157.42	450.66	2.86	0.054961263	7.6E-06	Pou3f2	18992	POU domain, class 3, transcription factor 2
1454974_at	9.94	484.88	48.77	0.008068751	7.6E-06	Ntn1	18208	netrin 1
1435307_at	2485.24	13879.54	5.58	0.086486774	9.5E-06	Ankrd34b	218440	ankyrin repeat domain 34B
1440291_at	77.66	208.41	2.68	0.007942864	9.5E-06	NA	NA	NA
1440413_at	202.01	1428.71	7.07	0.060233945	9.5E-06	Vwc2l	320460	von Willebrand factor C domain-containing protein 2-like
1450852_s_at	606.46	7679.89	12.66	0.004385834	9.5E-06	F2r	14062	coagulation factor II (thrombin) receptor
1460011_at	20.99	252.65	12.04	0.001737356	9.5E-06	Cyp26b1	232174	cytochrome P450, family 26, subfamily b, polypeptide 1
1460465_at	89.94	2451.94	27.26	0.052547857	9.5E-06	Ndnf	68169	neuron-derived neurotrophic factor
1428785_at	2565.24	5442.16	2.12	0.141661418	1.3E-05	Amotl1	75723	angiomotin-like 1
1433909_at	1823.37	10214.82	5.6	0.01579994	1.3E-05	Syt17	110058	synaptotagmin XVII
1452014_a_at	10.47	246.14	23.51	0.009484261	1.3E-05	Igf1	16000	insulin-like growth factor 1
1440456_at	47.18	420.13	8.9	0.010089885	1.5E-05	Dnah7a	627872	dynein, axonemal, heavy chain 7A
1441075_at	33.93	105.13	3.1	0.018025028	1.5E-05	Nostrin	329416	nitric oxide synthase trafficker
1449947_s_at	2770.26	3307.39	1.19	0.543895349	1.5E-05	Zfhx3	11906	zinc finger homeobox 3
1451450_at	300.95	7657.85	25.45	0.007385587	1.5E-05	Fam210b	67017	family with sequence similarity 210, member B
1456829_at	133.95	363.91	2.72	0.003343685	1.5E-05	Pnma3	245468	paraneoplastic antigen MA3
1435720_at	1607.37	6947.77	4.32	0.075853238	1.9E-05	Kcnd3	56543	potassium voltage-gated channel, Shal-related family, member 3
1456440_s_at	41.44	128.22	3.09	0.073622177	1.9E-05	St8sia6	241230	ST8 alpha-N-acetyl-neuraminide alpha-2,8-sialyltransferase 6
1417251_at	20.02	386.11	19.28	0.01374781	2.3E-05	Palmd	114301	palmdelphin
1451842_a_at	4.59	58.36	12.72	0.015651768	2.3E-05	Chrnb3	108043	cholinergic receptor, nicotinic, beta polypeptide 3
1418950_at	51.04	3482.61	68.23	0.001484498	2.7E-05	Drd2	13489	dopamine receptor D2
1433435_at	12.72	97.03	7.63	0.056548873	2.7E-05	AW551984	244810	expressed sequence AW551984
1443964_at	496.06	1437.73	2.9	0.012493701	2.7E-05	Tmie	20776	transmembrane inner ear
1456941_at	78.57	98.41	1.25	0.330214304	3.6E-05	Tert	21752	telomerase reverse transcriptase
1428623_at	191.23	502.34	2.63	0.176724576	4.0E-05	Plxna1	18844	plexin A1
1427252_at	14.35	170.8	11.9	0.006190334	4.6E-05	Dmrtb1	56296	DMRT-like family B with proline-rich C-terminal, 1
1439786_at	37.7	101.05	2.68	0.003975802	4.9E-05	Gab2	14389	growth factor receptor bound protein 2-associated protein 2
1439605_at	66.86	242.39	3.63	0.145580109	5.1E-05	Tmem178b	434008	transmembrane protein 178B
1455034_at	1595.96	15138.99	9.49	0.011566166	5.1E-05	Nr4a2	18227	nuclear receptor subfamily 4, group A, member 2
1421129_a_at	16.22	285.45	17.6	0.009236472	5.5E-05	Atp2a3	53313	ATPase, Ca++ transporting, ubiquitous
1430240_a_at	18.79	142.43	7.58	6.06E-05	5.7E-05	Clgn	12745	calmegin
1430156_at	15.77	94.16	5.97	0.071985973	5.9E-05	4930520O04Rik	75116	RIKEN cDNA 4930520O04 gene
1424694_at	476.69	4052.09	8.5	0.001559515	6.7E-05	Fam210b	67017	family with sequence similarity 210, member B
1430697_at	52.79	94	1.78	0.039984863	6.7E-05	Ammecr1	56068	Alport syndrome, mental retardation, midface hypoplasia and elliptocytosis chromosomal region gene 1
1437137_at	60.86	806.67	13.25	0.035088434	9.9E-05	Tmem255a	245386	transmembrane protein 255A
1444501_at	48.6	114.1	2.35	0.053199647	9.9E-05	AI462521	102917	expressed sequence AI462521
1451867_x_at	117.76	1926.95	16.36	0.007036398	1.0E-04	Arhgap6	11856	Rho GTPase activating protein 6
1420557_at	33.52	181.04	5.4	2.61E-05	1.0E-04	Epha5	13839	Eph receptor A5
1455631_at	365.99	411.89	1.13	0.264204228	1.0E-04	H13	14950	histocompatibility 13
1429088_at	266.39	1950.53	7.32	0.00388679	1.1E-04	Lbh	77889	limb-bud and heart
1440623_at	15.03	188.93	12.57	0.07909827	1.1E-04	Gpr26	233919	G protein-coupled receptor 26
1426022_a_at	4.61	50.7	10.99	0.001289891	1.1E-04	Vill	22351	villin-like
1436010_at	42.45	274.53	6.47	0.033042301	1.1E-04	Carmil3	268747	capping protein regulator and myosin 1 linker 3
1455299_at	39.44	121.84	3.09	0.11714928	1.1E-04	Vgll3	73569	vestigial like family member 3
1456645_at	29.93	240.4	8.03	0.008539431	1.1E-04	Wdr25	212198	WD repeat domain 25
1430596_s_at	124.21	251.1	2.02	0.179887147	1.2E-04	Vgll3	73569	vestigial like family member 3
1438107_x_at	10.53	127.25	12.08	0.001641245	1.3E-04	BB236558	102836	expressed sequence BB236558
1456512_at	247.32	478.16	1.93	0.153823287	1.3E-04	Pdzrn4	239618	PDZ domain containing RING finger 4
1450831_at	14.99	127.77	8.52	0.045627475	1.6E-04	Pou3f2	18992	POU domain, class 3, transcription factor 2
1423312_at	5.69	90.02	15.81	0.004990915	1.7E-04	Tpbg	21983	trophoblast glycoprotein
1455931_at	8.26	152.46	18.45	0.05498833	1.7E-04	Chrna3	110834	cholinergic receptor, nicotinic, alpha polypeptide 3
1435929_at	17.75	189.51	10.68	0.000230149	1.7E-04	Tigar	319801	Trp53 induced glycolysis repulatory phosphatase
1434889_at	132.78	195.7	1.47	0.279490344	1.7E-04	Plekha7	233765	pleckstrin homology domain containing, family A member 7
1447863_s_at	538.35	6535.31	12.14	0.013634188	1.7E-04	Nr4a2	18227	nuclear receptor subfamily 4, group A, member 2
1455343_at	141.83	472.82	3.33	0.052248191	2.0E-04	Plekha7	233765	pleckstrin homology domain containing, family A member 7
1430886_at	27.29	365.57	13.4	0.003051241	2.1E-04	1700112E06Rik	76633	RIKEN cDNA 1700112E06 gene
1444669_at	26.17	122.38	4.68	0.028459659	2.1E-04	Lrfn1	80749	leucine rich repeat and fibronectin type III domain containing 1
1439900_at	25.88	73.87	2.85	0.115323171	2.1E-04	Zfhx2	239102	zinc finger homeobox 2
1460028_at	842.96	2585.31	3.07	0.016168439	2.3E-04	Grip2	243547	glutamate receptor interacting protein 2
1433578_at	133.07	9541.03	71.7	0.024723858	2.4E-04	NA	NA	NA
1452015_at	9.9	112.92	11.4	0.010540607	2.6E-04	Tmem268	230279	transmembrane protein 268
1435972_at	172.82	480.93	2.78	0.110515209	2.8E-04	Cast	12380	calpastatin
1419135_at	27.57	58.03	2.1	0.095731842	2.9E-04	Ltb	16994	lymphotoxin B
1441690_at	19.03	90.44	4.75	0.057723422	3.1E-04	Cdh8	12564	cadherin 8
1417231_at	4.59	93.72	20.41	0.000213455	3.2E-04	Cldn2	12738	claudin 2
1455247_at	284.69	698.31	2.45	0.106621363	3.2E-04	Amotl1	75723	angiomotin-like 1
1440898_at	12.15	61.26	5.04	0.002166652	3.4E-04	Fam179a	320159	family with sequence similarity 179, member A
1456287_at	10.77	121.66	11.29	0.014808183	3.5E-04	BB236558	102836	expressed sequence BB236558
1436123_at	525.99	1633.08	3.1	0.174020686	3.6E-04	Bsn	12217	bassoon
1417267_s_at	26.59	102.33	3.85	0.127160654	3.8E-04	Fkbp11	66120	FK506 binding protein 11
1437932_a_at	13.19	148.86	11.29	0.049381148	4.8E-04	Cldn1	12737	claudin 1
1439697_at	173.23	313.95	1.81	0.269546307	4.9E-04	Il1rap	16180	interleukin 1 receptor accessory protein
1442063_at	43.37	174.03	4.01	0.108420334	4.9E-04	Adamtsl1	77739	ADAMTS-like 1
1418483_a_at	15.64	68.59	4.38	0.068369812	5.0E-04	Ggta1	14594	glycoprotein galactosyltransferase alpha 1, 3
1434442_at	6.25	226.49	36.25	0.024579314	5.1E-04	Stbd1	52331	starch binding domain 1
1451245_at	261.83	2785.64	10.64	0.016805771	5.2E-04	Lrrc3b	218763	leucine rich repeat containing 3B
1427155_at	11.02	80.7	7.32	0.013082054	5.4E-04	NA	NA	NA
1417011_at	924.71	4155.65	4.49	0.030878982	5.4E-04	Sdc2	15529	syndecan 2
1419633_at	96.04	814.16	8.48	0.01062903	5.4E-04	Uncx	22255	UNC homeobox
1448870_at	12.42	141.61	11.4	0.001395566	5.6E-04	Ltbp1	268977	latent transforming growth factor beta binding protein 1
1437920_at	2370.97	4877.26	2.06	0.174641433	5.6E-04	Epha5	13839	Eph receptor A5
1423835_at	666.86	2379.37	3.57	0.067623589	5.6E-04	Zfp503	218820	zinc finger protein 503
1450803_at	6.72	94.85	14.12	0.024161983	5.7E-04	Ntf3	18205	neurotrophin 3
1427164_at	32.89	277.23	8.43	0.015883242	6.2E-04	Il13ra1	16164	interleukin 13 receptor, alpha 1
1452751_at	238.12	1196.99	5.03	0.01969561	6.2E-04	Ebf3	13593	early B cell factor 3
1420294_at	16.5	62.61	3.8	0.009801148	6.2E-04	Lpcat1	210992	lysophosphatidylcholine acyltransferase 1
1452010_at	4.76	145.86	30.65	0.00554026	6.3E-04	Chrna3	110834	cholinergic receptor, nicotinic, alpha polypeptide 3
1434494_at	51.98	559.16	10.76	0.003149636	7.1E-04	Zar1	317755	zygote arrest 1
1436013_at	444.96	3702.14	8.32	0.016170064	7.5E-04	Gsg1l	269994	GSG1-like
1421180_at	62.8	585.59	9.33	0.005845849	7.8E-04	Lix1	66643	limb and CNS expressed 1
1425530_a_at	717.53	2684.35	3.74	0.037998751	8.1E-04	Stx3	20908	syntaxin 3
1456333_a_at	12.74	314.12	24.66	0.000841971	8.2E-04	Arhgap6	11856	Rho GTPase activating protein 6
1453715_at	4.86	88.58	18.22	0.07667395	8.3E-04	Sv2c	75209	synaptic vesicle glycoprotein 2c
1422052_at	267.2	1767.27	6.61	0.05274259	8.5E-04	Cdh8	12564	cadherin 8
1451413_at	45.04	266.85	5.92	0.017178169	8.5E-04	Cast	12380	calpastatin
1428243_at	55.85	349.66	6.26	0.02610602	8.7E-04	Rubcn	100502698	RUN domain and cysteine-rich domain containing, Beclin 1-interacting protein
1416007_at	1016.26	6464.63	6.36	0.039647099	9.2E-04	Satb1	20230	special AT-rich sequence binding protein 1
1447361_at	22.48	68.76	3.06	0.029616972	9.4E-04	AI464196	100503330	expressed sequence AI464196
1436190_at	93.22	112.44	1.21	0.54608123	9.4E-04	Zfp618	72701	zinc finger protein 618
1435852_at	120.13	211.07	1.76	0.02913614	9.8E-04	Spred3	101809	sprouty-related, EVH1 domain containing 3
1434715_at	255.6	1042.64	4.08	0.014438659	1.0E-03	1600014C10Rik	72244	RIKEN cDNA 1600014C10 gene
AFFX-r2-Bs-thr-5_s_at	111.11	317.35	2.86	0.418959297	1.0E-03	NA	NA	NA
AFFX-ThrX-5_at	112.45	299.09	2.66	0.397268023	1.1E-03	NA	NA	NA
AFFX-LysX-5_at	86.77	164.29	1.89	0.526613075	1.2E-03	NA	NA	NA
1452170_at	121.03	355.79	2.94	0.05934915	1.2E-03	Chpf2	100910	chondroitin polymerizing factor 2
1449491_at	996.43	1439.68	1.44	0.463010568	1.2E-03	Card10	105844	caspase recruitment domain family, member 10
1452473_at	86.71	667.25	7.69	0.000443283	1.3E-03	Prr15	78004	proline rich 15
1460006_at	419.07	421.43	1.01	0.955656924	1.3E-03	Zfhx3	11906	zinc finger homeobox 3
1442379_at	211.2	1251.41	5.93	0.024037123	1.3E-03	Fam196b	574403	family with sequence similarity 196, member B
1424281_at	204.05	686.22	3.36	0.012008346	1.4E-03	Ubap2	68926	ubiquitin-associated protein 2
1418717_at	77.14	227.4	2.95	0.03322981	1.4E-03	Mrps25	64658	mitochondrial ribosomal protein S25
1441926_x_at	807.69	1386.16	1.72	0.191737382	1.4E-03	Tmie	20776	transmembrane inner ear
1440990_at	83.63	255.38	3.05	0.033723705	1.4E-03	Kif26b	269152	kinesin family member 26B
1457829_at	409.29	1199.36	2.93	0.093191534	1.4E-03	Clgn	12745	calmegin
1450749_a_at	46.4	527.46	11.37	0.034417295	1.5E-03	Nr4a2	18227	nuclear receptor subfamily 4, group A, member 2
1448272_at	23.69	187.69	7.92	0.010553289	1.5E-03	Btg2	12227	B cell translocation gene 2, anti-proliferative
1436295_at	103.57	393.63	3.8	0.003857058	1.5E-03	Hcrtr1	230777	hypocretin (orexin) receptor 1
1453593_at	67	193.36	2.89	0.119652405	1.6E-03	Vgll3	73569	vestigial like family member 3
1423422_at	109.69	202.94	1.85	0.329206343	1.6E-03	Asb4	65255	ankyrin repeat and SOCS box-containing 4
1455843_at	13.79	96.01	6.96	0.035202086	1.6E-03	Fut4	14345	fucosyltransferase 4
1428349_s_at	380.39	639.71	1.68	0.259887188	1.7E-03	Ebf3	13593	early B cell factor 3
1435701_at	22.9	66.72	2.91	0.180723962	1.7E-03	Cyyr1	224405	cysteine and tyrosine-rich protein 1
1460482_at	210.21	2532.95	12.05	0.037150109	1.8E-03	Nwd2	319807	NACHT and WD repeat domain containing 2
1442333_a_at	47.38	93.73	1.98	0.097682841	1.9E-03	Scn9a	20274	sodium channel, voltage-gated, type IX, alpha
1440487_at	328.13	774.44	2.36	0.124869291	1.9E-03	Dcc	13176	deleted in colorectal carcinoma
1451629_at	11.67	162.14	13.9	0.010000183	1.9E-03	Lbh	77889	limb-bud and heart
1416468_at	5763.68	30788.33	5.34	0.040382133	2.0E-03	Aldh1a1	11668	aldehyde dehydrogenase family 1, subfamily A1
1417788_at	589.06	10966.73	18.62	0.01349192	2.0E-03	Sncg	20618	synuclein, gamma
1437950_at	111.13	406.66	3.66	0.065910577	2.0E-03	Fam149a	212326	family with sequence similarity 149, member A
1425381_a_at	12.86	187.76	14.6	0.000480762	2.0E-03	Tfr2	50765	transferrin receptor 2
1457819_at	14.24	71.01	4.99	0.017070343	2.0E-03	Scn9a	20274	sodium channel, voltage-gated, type IX, alpha
1427633_a_at	36.21	111.8	3.09	0.091724883	2.1E-03	Pappa	18491	pregnancy-associated plasma protein A
1437360_at	1038.54	1731.16	1.67	0.310755437	2.1E-03	Pcdh19	279653	protocadherin 19
AFFX-r2-Bs-lys-5_at	81.89	214.85	2.62	0.346171554	2.2E-03	NA	NA	NA
1453247_at	65.56	74.05	1.13	0.537099185	2.2E-03	Zfp618	72701	zinc finger protein 618
1441895_x_at	45.1	132.79	2.94	0.034478167	2.3E-03	NA	NA	NA
1440772_x_at	7.13	86.38	12.12	0.000842706	2.3E-03	9530077C05Rik	68283	RIKEN cDNA 9530077C05 gene
1455849_at	223.63	281.93	1.26	0.489488078	2.4E-03	Nav1	215690	neuron navigator 1
1436095_at	2380.42	4449.27	1.87	0.150707482	2.4E-03	Chd5	269610	chromodomain helicase DNA binding protein 5
1439575_at	4.9	119.68	24.41	0.002149399	2.4E-03	Tmem232	381107	transmembrane protein 232
1435289_at	25.54	95.28	3.73	0.034355023	2.4E-03	Engase	217364	endo-beta-N-acetylglucosaminidase
1439006_x_at	751.49	3697.5	4.92	0.084977078	2.6E-03	Tmem255a	245386	transmembrane protein 255A
1439859_at	945.6	4790.05	5.07	0.007849697	2.6E-03	Tigar	319801	Trp53 induced glycolysis repulatory phosphatase
1422642_at	30.54	350.09	11.46	0.006673639	2.6E-03	Cdc42ep3	260409	CDC42 effector protein (Rho GTPase binding) 3
1435767_at	1073.57	4650.07	4.33	0.071912954	2.6E-03	Scn3b	235281	sodium channel, voltage-gated, type III, beta
1455365_at	104.51	749.8	7.17	0.021066898	2.6E-03	Cdh8	12564	cadherin 8
1432517_a_at	10.61	139.26	13.13	0.00943641	2.7E-03	Nnmt	18113	nicotinamide N-methyltransferase
1439015_at	282.47	2333.73	8.26	0.03438896	2.8E-03	Gfra1	14585	glial cell line derived neurotrophic factor family receptor alpha 1
1435815_at	20.94	558.01	26.65	0.006712404	2.9E-03	Ldoc1	434784	leucine zipper, down-regulated in cancer 1
1439204_at	315.02	756.82	2.4	0.042923689	2.9E-03	Scn3a	20269	sodium channel, voltage-gated, type III, alpha
1434027_at	1404.95	3427.34	2.44	0.072315453	3.0E-03	Rcan3	53902	regulator of calcineurin 3
1422158_at	7.48	200.06	26.75	0.031890355	3.0E-03	Clstn2	64085	calsyntenin 2
1456596_at	335.4	2683.26	8	0.078078005	3.1E-03	Tmem255a	245386	transmembrane protein 255A
1419044_at	77.29	745.48	9.65	0.015119927	3.1E-03	Cntnap4	170571	contactin associated protein-like 4
1418095_at	17.75	277.09	15.61	0.02003723	3.1E-03	Smpx	66106	small muscle protein, X-linked
1458670_at	72.27	126.86	1.76	0.367288359	3.1E-03	Adarb2	94191	adenosine deaminase, RNA-specific, B2
1421399_at	10.35	92.99	8.99	4.51E-06	3.1E-03	Insm1	53626	insulinoma-associated 1
1452894_at	3507.59	7174.57	2.05	0.134141525	3.2E-03	Elavl4	15572	ELAV (embryonic lethal, abnormal vision, Drosophila)-like 4 (Hu antigen D)
1453612_at	87.3	133.47	1.53	0.057041612	3.2E-03	Nek1	18004	NIMA (never in mitosis gene a)-related expressed kinase 1
1443236_at	11.01	140.34	12.75	0.003267761	3.2E-03	B230118H07Rik	68170	RIKEN cDNA B230118H07 gene
1435926_at	371.25	1128.87	3.04	0.072264067	3.2E-03	Chml	12663	choroideremia-like
1450466_at	192.12	1071.88	5.58	0.055957833	3.4E-03	Cdk5r2	12570	cyclin-dependent kinase 5, regulatory subunit 2 (p39)
1456795_at	223.47	695.84	3.11	0.050834854	3.5E-03	Bend4	666938	BEN domain containing 4
1440177_at	769.39	2915.35	3.79	0.055417591	3.7E-03	Grik3	14807	glutamate receptor, ionotropic, kainate 3
1455783_at	16.66	89.71	5.38	4.51E-06	4.0E-03	NA	NA	NA
AFFX-LysX-M_at	798.87	1303.39	1.63	0.671996052	4.0E-03	NA	NA	NA
1418359_at	47.16	314.08	6.66	0.003511744	4.1E-03	Wbscr27	79565	Williams Beuren syndrome chromosome region 27 (human)
1456883_at	8.47	56.98	6.73	0.018771057	4.1E-03	Stox1	216021	storkhead box 1
1417741_at	57.59	288.61	5.01	0.066301743	4.2E-03	Pygl	110095	liver glycogen phosphorylase
1422534_at	27.53	70.91	2.58	0.023660205	4.2E-03	Cyp51	13121	cytochrome P450, family 51
1437308_s_at	3926.54	13139.31	3.35	0.00762673	4.3E-03	F2r	14062	coagulation factor II (thrombin) receptor
1457734_at	44.09	88.64	2.01	0.103566155	4.3E-03	NA	NA	NA
AFFX-r2-Bs-lys-3_at	626.7	1329.7	2.12	0.441526883	4.3E-03	NA	NA	NA
1423726_at	210.61	598.92	2.84	0.116225654	4.3E-03	Vat1	26949	vesicle amine transport 1
1431080_at	158.5	662.45	4.18	0.055761956	4.4E-03	Galntl6	270049	UDP-N-acetyl-alpha-D-galactosamine:polypeptide N-acetylgalactosaminyltransferase-like 6
1435211_at	13.97	143.7	10.28	0.007355035	4.6E-03	Ttc12	235330	tetratricopeptide repeat domain 12
1452717_at	50.45	231.58	4.59	0.012046752	4.6E-03	Slc25a24	229731	solute carrier family 25 (mitochondrial carrier, phosphate carrier), member 24
1447846_x_at	111.85	150.77	1.35	0.453854311	4.8E-03	Mboat7	77582	membrane bound O-acyltransferase domain containing 7
1424525_at	46.24	1350.08	29.19	0.008206337	4.8E-03	Grp	225642	gastrin releasing peptide
1454358_at	58.4	132.08	2.26	0.093466291	4.8E-03	2900060N12Rik	73031	RIKEN cDNA 2900060N12 gene
1448545_at	298.79	2300.74	7.7	0.029442238	5.0E-03	Sdc2	15529	syndecan 2
1435462_at	5943.73	11796.94	1.98	0.086486774	5.0E-03	Plcxd2	433022	phosphatidylinositol-specific phospholipase C, X domain containing 2
1435303_at	234.91	528.48	2.25	0.084413338	5.0E-03	Taf4b	72504	TATA-box binding protein associated factor 4b
1442101_at	168.4	753	4.47	0.017599874	5.2E-03	Elfn1	243312	leucine rich repeat and fibronectin type III, extracellular 1
1436937_at	1405.61	2025.86	1.44	0.33689962	5.2E-03	Rbms3	207181	RNA binding motif, single stranded interacting protein
1442674_at	39.44	68.27	1.73	0.082918395	5.4E-03	NA	NA	NA
1445642_at	263.43	842.21	3.2	0.006933546	5.4E-03	Lemd1	213409	LEM domain containing 1
1429719_at	100.32	451.16	4.5	0.009286193	5.5E-03	Foxp4	74123	forkhead box P4
1436719_at	1198.65	2770.9	2.31	0.057294754	5.5E-03	Slc35f1	215085	solute carrier family 35, member F1
1458112_at	539.72	1084.1	2.01	0.120261088	5.6E-03	Adarb2	94191	adenosine deaminase, RNA-specific, B2
1443997_at	587.43	931.63	1.59	0.151611202	5.7E-03	Gprin2	432839	G protein regulated inducer of neurite outgrowth 2
1454171_x_at	8.44	84.69	10.03	0.003079013	5.7E-03	9530053H05Rik	78425	RIKEN cDNA 9530053H05 gene
1441396_at	123.5	734.54	5.95	0.074581919	5.7E-03	B3galt1	26877	UDP-Gal:betaGlcNAc beta 1,3-galactosyltransferase, polypeptide 1
1441161_at	14.19	269.8	19.01	0.029902076	5.7E-03	Spx	319552	spexin hormone
1418810_at	48.5	377.3	7.78	0.037406027	5.8E-03	Crhr1	12921	corticotropin releasing hormone receptor 1
1417272_at	121.49	280.49	2.31	0.006805565	6.0E-03	Fam114a1	68303	family with sequence similarity 114, member A1
1417022_at	74.67	397.61	5.32	0.046870392	6.4E-03	Slc7a3	11989	solute carrier family 7 (cationic amino acid transporter, y+ system), member 3
1455591_at	559.32	579.22	1.04	0.49155247	6.5E-03	Zfp618	72701	zinc finger protein 618
1438568_at	39.14	210.08	5.37	0.061341417	6.5E-03	Mrgpre	244238	MAS-related GPR, member E
1454820_at	297.31	486.99	1.64	0.134046684	6.6E-03	BC037034	231807	cDNA sequence BC037034
1451813_at	9.08	54.63	6.02	0.077598209	6.6E-03	Oprk1	18387	opioid receptor, kappa 1
1450055_at	230.07	3161.43	13.74	0.019838578	6.7E-03	Vsnl1	26950	visinin-like 1
1444690_at	393.98	1005	2.55	0.129597753	6.7E-03	Epha5	13839	Eph receptor A5
1424838_at	62.58	116.91	1.87	0.045030758	6.7E-03	Ncmap	230822	noncompact myelin associated protein
1440386_at	8.7	67.11	7.71	0.046243111	6.8E-03	Glce	93683	glucuronyl C5-epimerase
1435404_at	2802.15	4939.12	1.76	0.169767263	7.1E-03	Disp2	214240	dispatched homolog 2 (Drosophila)
1455754_at	1080.84	3607.96	3.34	0.006649584	7.1E-03	Lmo3	109593	LIM domain only 3
1424464_s_at	1335.79	3059.91	2.29	0.083603908	7.2E-03	Mfsd6	98682	major facilitator superfamily domain containing 6
1439911_at	25.18	65.83	2.61	0.056356984	7.2E-03	NA	NA	NA
1435125_at	383.3	1997.54	5.21	0.017621149	7.2E-03	Prima1	170952	proline rich membrane anchor 1
1450757_at	439.28	1864.04	4.24	0.042397162	7.2E-03	Cdh11	12552	cadherin 11
1445291_at	88.58	97.55	1.1	0.642431594	7.4E-03	C230037L18Rik	100532730	RIKEN cDNA C230037L18 gene
1436110_at	32.07	104.92	3.27	0.046991588	7.4E-03	Homer2	26557	homer scaffolding protein 2
1420913_at	53.78	102.41	1.9	0.160941955	7.5E-03	Slco2a1	24059	solute carrier organic anion transporter family, member 2a1
1450967_at	15.68	56.66	3.61	0.086486774	7.6E-03	Hacd4	66775	3-hydroxyacyl-CoA dehydratase 4
AFFX-ThrX-M_at	546.09	1197.64	2.19	0.483028132	7.7E-03	NA	NA	NA
1434115_at	106.5	1557.41	14.62	0.027012259	7.7E-03	Cdh13	12554	cadherin 13
1438566_at	20.22	70.72	3.5	0.027343312	7.7E-03	St8sia6	241230	ST8 alpha-N-acetyl-neuraminide alpha-2,8-sialyltransferase 6
1433413_at	299.22	348.9	1.17	0.566696109	7.7E-03	NA	NA	NA
AFFX-PheX-5_at	155.08	329.22	2.12	0.41104836	8.1E-03	NA	NA	NA
1418762_at	22.89	366.41	16.01	0.012857163	8.1E-03	Cd55	13136	CD55 molecule, decay accelerating factor for complement
1425304_s_at	34.64	284.13	8.2	0.003272736	8.1E-03	Prima1	170952	proline rich membrane anchor 1
1424166_at	93.15	586	6.29	0.008111327	8.1E-03	Msh3	17686	mutS homolog 3
1440743_at	7.15	66.79	9.34	4.51E-06	8.2E-03	4931428F04Rik	74356	RIKEN cDNA 4931428F04 gene
1434413_at	151.55	406.54	2.68	0.07425847	8.4E-03	Igf1	16000	insulin-like growth factor 1
1434470_at	1010.08	3619.98	3.58	0.029483276	8.5E-03	Syt13	80976	synaptotagmin XIII
1442523_at	43.15	106.13	2.46	0.07881575	8.5E-03	Gm5124	331392	nucleolar and coiled-body phosphoprotein 1 pseudogene
1436821_at	725.12	2105.55	2.9	0.092071535	8.6E-03	Plcxd3	239318	phosphatidylinositol-specific phospholipase C, X domain containing 3
1437083_at	104.68	393.52	3.76	0.036205564	8.6E-03	Tmem169	271711	transmembrane protein 169
1436093_at	156.76	349.63	2.23	0.076561697	8.6E-03	Epha10	230735	Eph receptor A10
1441930_x_at	3499.85	5401.18	1.54	0.254714871	8.7E-03	Vat1	26949	vesicle amine transport 1
1457747_at	419.76	828.33	1.97	0.121077505	8.9E-03	NA	NA	NA
1442810_x_at	147.03	205.01	1.39	0.213677487	9.2E-03	Scn9a	20274	sodium channel, voltage-gated, type IX, alpha
AFFX-DapX-5_at	271.52	693.88	2.56	0.356979088	9.2E-03	NA	NA	NA
1429727_at	27.68	101.3	3.66	0.048800373	9.2E-03	Slc16a9	66859	solute carrier family 16 (monocarboxylic acid transporters), member 9
1452235_at	33.42	116.35	3.48	0.046254284	9.3E-03	Man1b1	227619	mannosidase, alpha, class 1B, member 1
AFFX-r2-Bs-lys-M_at	949.47	1409.71	1.48	0.735490483	9.3E-03	NA	NA	NA
1450181_at	217.74	341.78	1.57	0.173127787	9.3E-03	Cux2	13048	cut-like homeobox 2
1424764_at	714.1	1076.8	1.51	0.374498312	9.5E-03	Sez6l	56747	seizure related 6 homolog like
1441904_x_at	98.26	190.16	1.94	5.45E-06	9.6E-03	Fam114a1	68303	family with sequence similarity 114, member A1
1419124_at	101.9	463.88	4.55	0.063986465	9.8E-03	Mfsd6	98682	major facilitator superfamily domain containing 6
1420554_a_at	14.57	415.92	28.55	0.003056925	9.8E-03	Rac3	170758	RAS-related C3 botulinum substrate 3
1442558_at	15.07	259.81	17.24	0.007518271	9.9E-03	Gm10421	100038689	predicted gene 10421
1455699_at	889.26	1392.9	1.57	0.047773572	1.0E-02	Bcat1	12035	branched chain aminotransferase 1, cytosolic
1423730_at	12421.57	27176.26	2.19	0.030863367	1.0E-02	Clptm1l	218335	CLPTM1-like
1436938_at	6642.35	9617.82	1.45	0.102257159	1.0E-02	Rbms3	207181	RNA binding motif, single stranded interacting protein
1432432_a_at	69.58	551.37	7.92	0.054029917	1.0E-02	Rab3c	67295	RAB3C, member RAS oncogene family
1439732_at	592.67	1801.92	3.04	0.074720949	1.1E-02	NA	NA	NA
AFFX-r2-Bs-thr-M_s_at	682.28	1519.63	2.23	0.465569335	1.1E-02	NA	NA	NA
1436923_at	75.72	238.48	3.15	0.067812663	1.1E-02	Rab2b	76338	RAB2B, member RAS oncogene family
1438231_at	783.84	1319.03	1.68	0.214860132	1.1E-02	Foxp2	114142	forkhead box P2
1441223_at	178.49	1323.23	7.41	0.02128328	1.1E-02	4-Mar	381270	membrane-associated ring finger (C3HC4) 4
1460483_at	29.75	143.26	4.81	0.05885041	1.1E-02	2610034E01Rik	69236	RIKEN cDNA 2610034E01 gene
1431403_a_at	6252.35	15042.43	2.41	0.02246618	1.2E-02	Map7d2	78283	MAP7 domain containing 2
1436182_at	499.87	2699.6	5.4	0.016041623	1.2E-02	Satb1	20230	special AT-rich sequence binding protein 1
1438636_s_at	115.02	194.73	1.69	0.229208788	1.2E-02	Susd5	382111	sushi domain containing 5
1436791_at	182.63	309.96	1.7	0.237160322	1.2E-02	Wnt5a	22418	wingless-type MMTV integration site family, member 5A
1418344_at	13.53	57.84	4.28	0.006959804	1.2E-02	Tmem8	60455	transmembrane protein 8 (five membrane-spanning domains)
1441165_s_at	1672.88	6192.72	3.7	0.066391015	1.2E-02	Clstn2	64085	calsyntenin 2
AFFX-PheX-M_at	730.24	1218.58	1.67	0.57151328	1.2E-02	NA	NA	NA
1420004_s_at	628.14	1698.06	2.7	0.046553655	1.2E-02	NA	NA	NA
1428647_at	3250.69	8366.1	2.57	0.086146418	1.3E-02	Pbx1	18514	pre B cell leukemia homeobox 1
1447927_at	81.21	151.58	1.87	0.296833745	1.3E-02	Gbp6	100702	guanylate binding protein 6
1442328_at	154.8	196.02	1.27	0.327713266	1.3E-02	Grin2d	14814	glutamate receptor, ionotropic, NMDA2D (epsilon 4)
1444052_at	58.28	82.23	1.41	0.086486774	1.3E-02	Flt4	14257	FMS-like tyrosine kinase 4
1424214_at	471.08	928.4	1.97	0.285393952	1.3E-02	Parm1	231440	prostate androgen-regulated mucin-like protein 1
1422629_s_at	154.8	329.84	2.13	0.048646144	1.3E-02	Shroom3	27428	shroom family member 3
1449961_at	709.16	1506.09	2.12	0.261146804	1.3E-02	Rph3a	19894	rabphilin 3A
1444786_at	38.08	157.26	4.13	0.036253417	1.3E-02	Nol3	78688	nucleolar protein 3 (apoptosis repressor with CARD domain)
1425458_a_at	1411.83	3192.26	2.26	0.055104262	1.3E-02	Grb10	14783	growth factor receptor bound protein 10
1436150_at	1837.78	2467.16	1.34	0.067342773	1.3E-02	Fam219a	71901	family with sequence similarity 219, member A
1440234_at	548.15	1465.16	2.67	0.059384257	1.3E-02	Lyrm9	66274	LYR motif containing 9
1453012_at	195.14	340.98	1.75	0.074612006	1.3E-02	Tsc22d2	72033	TSC22 domain family, member 2
1452267_at	1924.12	2664.55	1.38	0.366488972	1.3E-02	Flywch1	224613	FLYWCH-type zinc finger 1
1451236_at	197.23	1098.1	5.57	0.014545678	1.3E-02	Rerg	232441	RAS-like, estrogen-regulated, growth-inhibitor
1442149_at	79.96	100.33	1.25	0.375553794	1.4E-02	Tbc1d16	207592	TBC1 domain family, member 16
1439127_at	342.09	675.7	1.98	0.250660334	1.4E-02	AI314180	230249	expressed sequence AI314180
1455515_at	968.97	1801.97	1.86	0.225987836	1.4E-02	1810041L15Rik	72301	RIKEN cDNA 1810041L15 gene
1451499_at	1848.49	11663.57	6.31	0.00815406	1.4E-02	Cadps2	320405	Ca2+-dependent activator protein for secretion 2
1447541_s_at	40.45	308.02	7.61	0.002363787	1.4E-02	Itgae	16407	integrin alpha E, epithelial-associated
1436869_at	1140.5	1877.61	1.65	0.009787976	1.4E-02	Shh	20423	sonic hedgehog
1451574_at	27.27	59.09	2.17	0.023719765	1.4E-02	Bcl9	77578	B cell CLL/lymphoma 9
1441940_x_at	48.62	227.51	4.68	0.010740988	1.4E-02	Klhdc8a	213417	kelch domain containing 8A
1437000_at	20.16	91.12	4.52	0.056195508	1.4E-02	Dgkq	110524	diacylglycerol kinase, theta
1424842_a_at	471.61	1650.88	3.5	0.043247753	1.4E-02	Arhgap24	231532	Rho GTPase activating protein 24
1459732_at	96.63	117.86	1.22	0.082468234	1.4E-02	NA	NA	NA
1458399_at	30.55	108.65	3.56	0.138634654	1.4E-02	Lrrc3	237387	leucine rich repeat containing 3
1426973_at	137.97	363.89	2.64	0.145095893	1.4E-02	Gpr153	100129	G protein-coupled receptor 153
1435907_at	1584.6	3057.61	1.93	0.269877725	1.4E-02	Nrxn2	18190	neurexin II
1436341_at	136.54	183.69	1.35	0.365834857	1.4E-02	Hmbox1	219150	homeobox containing 1
1441957_x_at	13	98.66	7.59	5.48E-06	1.4E-02	Rec114	73673	REC114 meiotic recombination protein
1420107_at	57.94	65.98	1.14	0.721982586	1.5E-02	Bbs4	102774	Bardet-Biedl syndrome 4 (human)
1417929_at	130.89	329.78	2.52	0.062040103	1.5E-02	Slc7a8	50934	solute carrier family 7 (cationic amino acid transporter, y+ system), member 8
1418104_at	175.09	853.64	4.88	0.015456816	1.5E-02	Nrip3	78593	nuclear receptor interacting protein 3
1423869_s_at	7.42	65.73	8.86	0.00233003	1.5E-02	Txnrd3	232223	thioredoxin reductase 3
1421508_at	30.36	74.32	2.45	0.374651322	1.5E-02	Tenm1	23963	teneurin transmembrane protein 1
1426316_at	77.13	331.81	4.3	0.001304328	1.5E-02	Tmem268	230279	transmembrane protein 268
1421396_at	9.8	161.28	16.46	0.029608019	1.5E-02	Pcsk1	18548	proprotein convertase subtilisin/kexin type 1
1423678_at	123.7	311.88	2.52	0.092805329	1.5E-02	BC017643	217370	cDNA sequence BC017643
1460377_a_at	12.82	87.02	6.79	0.001846129	1.6E-02	Tmem8	60455	transmembrane protein 8 (five membrane-spanning domains)
1452944_at	20.97	56.36	2.69	0.009217466	1.6E-02	Afmid	71562	arylformamidase
1430219_at	32.82	79.74	2.43	0.143749086	1.6E-02	Aktip	14339	thymoma viral proto-oncogene 1 interacting protein
1456681_at	161.38	291.99	1.81	0.173209179	1.6E-02	Ptchd1	211612	patched domain containing 1
1436818_a_at	2043.98	4941.48	2.42	0.041578124	1.6E-02	Msi2	76626	musashi RNA-binding protein 2
1416441_at	313.31	1114.55	3.56	0.04173911	1.6E-02	Cpq	54381	carboxypeptidase Q
1426865_a_at	1140.13	1418	1.24	0.461548665	1.6E-02	Ncam1	17967	neural cell adhesion molecule 1
1428142_at	324.39	3286.57	10.13	0.046667762	1.6E-02	Etv5	104156	ets variant 5
1416935_at	214.19	590.61	2.76	0.090822022	1.6E-02	Trpv2	22368	transient receptor potential cation channel, subfamily V, member 2
1449852_a_at	87.02	268.77	3.09	0.073733662	1.6E-02	Ehd4	98878	EH-domain containing 4
1417030_at	28.79	162.54	5.64	0.086486774	1.6E-02	Tmem206	66950	transmembrane protein 206
1455297_at	94.78	981.21	10.35	0.049483048	1.6E-02	Spin2c	278240	spindlin family, member 2C
1457318_at	21.28	71.39	3.35	0.001527645	1.6E-02	A330008L17Rik	234624	RIKEN cDNA A330008L17 gene
1426517_at	1039.99	2386.88	2.3	0.086486774	1.6E-02	Gnaz	14687	guanine nucleotide binding protein, alpha z subunit
1452656_at	56.65	364.58	6.44	0.101304998	1.6E-02	Zdhhc2	70546	zinc finger, DHHC domain containing 2
1436948_a_at	5916.93	15671	2.65	0.010685603	1.7E-02	Tmem255a	245386	transmembrane protein 255A
1426755_at	114.67	273.42	2.38	0.306512351	1.7E-02	Ckap4	216197	cytoskeleton-associated protein 4
1452812_at	292.92	641.04	2.19	0.290726492	1.7E-02	Adgrl1	330814	adhesion G protein-coupled receptor L1
1417217_at	62.23	165.83	2.66	0.069728518	1.7E-02	Magel2	27385	melanoma antigen, family L, 2
1424371_at	39.12	143.57	3.67	0.041601358	1.7E-02	Psmf1	228769	proteasome (prosome, macropain) inhibitor subunit 1
1416491_at	89.51	310.16	3.47	0.001908812	1.7E-02	Numbl	18223	numb-like
1435047_at	3779.37	10666.99	2.82	0.083902429	1.7E-02	Rab3c	67295	RAB3C, member RAS oncogene family
1449167_at	136.4	432.81	3.17	0.017082843	1.7E-02	Epb41l4a	13824	erythrocyte membrane protein band 4.1 like 4a
1437373_at	104.72	224.01	2.14	0.013823466	1.7E-02	Aen	68048	apoptosis enhancing nuclease
1437930_at	4.76	53.56	11.25	0.054385818	1.7E-02	Colgalt2	269132	collagen beta(1-O)galactosyltransferase 2
1428374_at	390.5	2019.91	5.17	0.034786381	1.7E-02	Glce	93683	glucuronyl C5-epimerase
1431330_at	52.8	53.4	1.01	0.730994306	1.7E-02	3110002H16Rik	76482	RIKEN cDNA 3110002H16 gene
1421193_a_at	157.04	847.58	5.4	0.037454901	1.7E-02	Pbx3	18516	pre B cell leukemia homeobox 3
1455220_at	8.5	149.12	17.54	0.003666634	1.8E-02	Frat2	212398	frequently rearranged in advanced T cell lymphomas 2
1456767_at	68.35	238.71	3.49	0.092916534	1.8E-02	Lrfn3	233067	leucine rich repeat and fibronectin type III domain containing 3
1440497_at	17.53	57.7	3.29	0.099595853	1.8E-02	Cmtr1	74157	cap methyltransferase 1
1450646_at	874.84	2664.1	3.05	0.057186543	1.8E-02	Cyp51	13121	cytochrome P450, family 51
1426434_at	8.11	89.35	11.02	0.045201111	1.8E-02	Tmem43	74122	transmembrane protein 43
1449245_at	137.82	413.69	3	0.086864209	1.8E-02	Grin2c	14813	glutamate receptor, ionotropic, NMDA2C (epsilon 3)
AFFX-r2-Bs-phe-5_at	458.25	782.19	1.71	0.515146388	1.8E-02	NA	NA	NA
1448745_s_at	514.29	1379.01	2.68	0.165887577	1.9E-02	Lor	16939	loricrin
1416314_at	51.85	84.59	1.63	0.065080122	1.9E-02	Mllt11	56772	myeloid/lymphoid or mixed-lineage leukemia; translocated to, 11
1444790_at	30.04	151.39	5.04	0.052254358	1.9E-02	Hsbp1l1	66255	heat shock factor binding protein 1-like 1
1455455_at	9.23	60.08	6.51	0.02560059	1.9E-02	Glt28d2	320302	glycosyltransferase 28 domain containing 2
1420175_at	74.9	123.82	1.65	0.281314722	1.9E-02	Tax1bp1	52440	Tax1 (human T cell leukemia virus type I) binding protein 1
1423777_at	393.56	1113.77	2.83	0.033693006	1.9E-02	Usp20	74270	ubiquitin specific peptidase 20
1427542_at	437.39	635.07	1.45	0.094627247	1.9E-02	Sobp	109205	sine oculis-binding protein homolog (Drosophila)
1439312_at	466.5	785.48	1.68	0.032095235	1.9E-02	NA	NA	NA
1449202_at	206.87	889.53	4.3	0.061681629	1.9E-02	Sema4g	26456	sema domain, immunoglobulin domain (Ig), transmembrane domain (TM) and short cytoplasmic domain, (semaphorin) 4G
1452746_at	243.68	1005.88	4.13	0.013290703	1.9E-02	Atp13a2	74772	ATPase type 13A2
1449229_a_at	1379.07	3736.38	2.71	0.052862446	1.9E-02	Cdkl2	53886	cyclin-dependent kinase-like 2 (CDC2-related kinase)
1452451_at	21.55	88.31	4.1	0.008285503	1.9E-02	Bean1	65115	brain expressed, associated with Nedd4, 1
1444276_at	121.3	268.76	2.22	0.032671018	2.0E-02	Mrpl58	68572	mitochondrial ribosomal protein L58
1449290_at	39.56	87.23	2.2	0.045721644	2.0E-02	Dpysl5	65254	dihydropyrimidinase-like 5
1435913_at	393.31	1210.77	3.08	0.051320059	2.0E-02	B4galnt4	330671	beta-1,4-N-acetyl-galactosaminyl transferase 4
1440156_s_at	4380.48	8128.21	1.86	0.064380106	2.0E-02	Tox2	269389	TOX high mobility group box family member 2
1459994_x_at	129.81	611.76	4.71	0.020864744	2.0E-02	Tfr2	50765	transferrin receptor 2
1420925_at	552.49	1688.98	3.06	0.04317032	2.0E-02	Tub	22141	tubby candidate gene
1444218_at	160.9	291.52	1.81	0.00650603	2.0E-02	Fam204a	76539	family with sequence similarity 204, member A
1440823_x_at	13.2	85.47	6.47	0.010476008	2.1E-02	Smtnl2	276829	smoothelin-like 2
1455147_at	114.21	502.29	4.4	0.005956462	2.1E-02	Tmem200c	622645	transmembrane protein 200C
AFFX-r2-Bs-dap-5_at	346.61	820.27	2.37	0.369510632	2.1E-02	NA	NA	NA
1427082_at	22.41	70.38	3.14	0.003882394	2.1E-02	Sdr42e1	74032	short chain dehydrogenase/reductase family 42E, member 1
1428336_at	366.14	1358.27	3.71	0.025518014	2.1E-02	Agpat4	68262	1-acylglycerol-3-phosphate O-acyltransferase 4 (lysophosphatidic acid acyltransferase, delta)
AFFX-r2-Bs-phe-M_at	927.17	1417.41	1.53	0.642562005	2.1E-02	NA	NA	NA
1440071_at	506.15	1006.41	1.99	0.033673782	2.1E-02	Magi1	14924	membrane associated guanylate kinase, WW and PDZ domain containing 1
1442032_at	73.47	377.55	5.14	0.012171754	2.2E-02	BC030500	234290	cDNA sequence BC030500
1415844_at	2223.19	3396.63	1.53	0.086581556	2.2E-02	Syt4	20983	synaptotagmin IV
1418959_at	61.69	116.62	1.89	0.126830345	2.2E-02	Tmprss5	80893	transmembrane protease, serine 5 (spinesin)
AFFX-r2-Bs-thr-3_s_at	4489.35	7087.99	1.58	0.573447621	2.2E-02	NA	NA	NA
1449623_at	312.09	900.89	2.89	0.003768645	2.2E-02	Txnrd3	232223	thioredoxin reductase 3
1417708_at	29.66	165.1	5.57	0.010744141	2.2E-02	Syt3	20981	synaptotagmin III
AFFX-ThrX-3_at	3588.98	6425.8	1.79	0.509749479	2.2E-02	NA	NA	NA
1425913_a_at	112.18	935.01	8.34	0.015171193	2.2E-02	Spats2l	67198	spermatogenesis associated, serine-rich 2-like
1445550_at	251.95	282.53	1.12	0.068608126	2.2E-02	Klhl32	212390	kelch-like 32
1425512_at	140.8	238.04	1.69	0.054101829	2.2E-02	Map2k7	26400	mitogen-activated protein kinase kinase 7
1447900_x_at	313.74	592.97	1.89	0.07710851	2.2E-02	NA	NA	NA
1425019_at	1753.85	3761.15	2.14	0.016550324	2.2E-02	Ubxn2a	217379	UBX domain protein 2A
1437710_x_at	80.13	262.33	3.27	0.051208233	2.2E-02	Fam71e1	75538	family with sequence similarity 71, member E1
1422637_at	282.92	619.5	2.19	0.037635659	2.3E-02	Rassf5	54354	Ras association (RalGDS/AF-6) domain family member 5
1460300_a_at	32.71	107.09	3.27	0.050116676	2.3E-02	Ltk	17005	leukocyte tyrosine kinase
1436403_at	10.09	225.77	22.37	0.029608633	2.3E-02	Fam171a2	217219	family with sequence similarity 171, member A2
1456783_at	1083.3	1261.3	1.16	0.440369233	2.3E-02	Zdbf2	73884	zinc finger, DBF-type containing 2
1432556_a_at	74.34	391.51	5.27	0.106912611	2.3E-02	Fam183b	75429	family with sequence similarity 183, member B
1447655_x_at	341.71	1060.13	3.1	0.057491396	2.3E-02	Sox6	20679	SRY (sex determining region Y)-box 6
1429726_at	32.91	133.21	4.05	0.005653083	2.3E-02	Slc16a9	66859	solute carrier family 16 (monocarboxylic acid transporters), member 9
1415709_s_at	240.69	681.15	2.83	0.008929306	2.3E-02	Gbf1	107338	golgi-specific brefeldin A-resistance factor 1
1424885_at	1486.3	4356.29	2.93	0.011161042	2.3E-02	Klhdc8a	213417	kelch domain containing 8A
1449542_at	95.59	601.47	6.29	0.029389277	2.3E-02	Pbx1	18514	pre B cell leukemia homeobox 1
1416936_at	832.2	992.7	1.19	0.238217611	2.4E-02	Aatk	11302	apoptosis-associated tyrosine kinase
1447640_s_at	4919.72	16447.98	3.34	0.013450536	2.4E-02	Pbx3	18516	pre B cell leukemia homeobox 3
1454761_at	76.38	99.91	1.31	0.611977802	2.4E-02	Plppr3	216152	phospholipid phosphatase related 3
1454253_at	96.62	166.58	1.72	0.024708822	2.4E-02	Cinp	67236	cyclin-dependent kinase 2 interacting protein
1434450_s_at	916.78	1750.56	1.91	0.133587351	2.4E-02	Grk3	320129	G protein-coupled receptor kinase 3
1429419_at	18.64	164.63	8.83	0.008893725	2.4E-02	Riiad1	66353	regulatory subunit of type II PKA R-subunit (RIIa) domain containing 1
1442809_at	42.54	79.03	1.86	0.131476203	2.4E-02	Scn9a	20274	sodium channel, voltage-gated, type IX, alpha
1435090_at	113.58	153.58	1.35	0.092157264	2.4E-02	Tubgcp6	328580	tubulin, gamma complex associated protein 6
1454972_at	290.84	611.7	2.1	0.034300245	2.4E-02	Atcay	16467	ataxia, cerebellar, Cayman type
1434118_at	193.94	245.93	1.27	0.464803688	2.4E-02	Mul1	68350	mitochondrial ubiquitin ligase activator of NFKB 1
1435679_at	559.61	1220.62	2.18	0.005911566	2.4E-02	Optn	71648	optineurin
1434564_at	726.6	2448.4	3.37	0.007621978	2.4E-02	E2f3	13557	E2F transcription factor 3
1429440_at	784.44	926	1.18	0.63395775	2.5E-02	1810041L15Rik	72301	RIKEN cDNA 1810041L15 gene
1452837_at	894.07	1536.38	1.72	0.309143806	2.5E-02	Lpin2	64898	lipin 2
1433876_at	71.84	361.06	5.03	0.061978749	2.5E-02	Lrrc24	378937	leucine rich repeat containing 24
1451544_at	51.89	166.72	3.21	0.016511066	2.5E-02	Tapbpl	213233	TAP binding protein-like
1438305_at	1124.37	2793.42	2.48	0.018771057	2.5E-02	Rims1	116837	regulating synaptic membrane exocytosis 1
1437731_at	13.8	59.91	4.34	0.000189049	2.5E-02	C2cd2	207781	C2 calcium-dependent domain containing 2
1434092_at	62.37	204.81	3.28	0.047649086	2.5E-02	Atg9b	213948	autophagy related 9B
1426353_at	25.04	112.13	4.48	0.026251761	2.6E-02	Stat6	20852	signal transducer and activator of transcription 6
1440709_at	75.42	80.85	1.07	0.373791176	2.6E-02	C130081A10Rik	97550	RIKEN cDNA C130081A10 gene
1418493_a_at	1680.94	18528.1	11.02	0.032095235	2.6E-02	Snca	20617	synuclein, alpha
1451671_at	67.2	359.31	5.35	0.021441329	2.6E-02	Gorasp1	74498	golgi reassembly stacking protein 1
1452583_s_at	29.53	267.21	9.05	0.002853099	2.6E-02	Galm	319625	galactose mutarotase
1452445_at	486.01	778.01	1.6	0.294025451	2.6E-02	Slc41a2	338365	solute carrier family 41, member 2
1460617_s_at	2089.34	6969.77	3.34	0.025021392	2.6E-02	Rab6b	270192	RAB6B, member RAS oncogene family
1439794_at	146.47	837.85	5.72	0.000588088	2.6E-02	Ntn4	57764	netrin 4
1429867_at	23.49	194.51	8.28	0.06471196	2.6E-02	4933424C08Rik	71185	RIKEN cDNA 4933424C08 gene
1442272_at	223.84	841.08	3.76	0.086486774	2.7E-02	Galntl6	270049	UDP-N-acetyl-alpha-D-galactosamine:polypeptide N-acetylgalactosaminyltransferase-like 6
1426744_at	27.85	83.75	3.01	0.003985575	2.7E-02	Srebf2	20788	sterol regulatory element binding factor 2
1428368_at	743.61	1209.99	1.63	0.19923803	2.7E-02	Arhgap21	71435	Rho GTPase activating protein 21
1455234_at	380.28	1314.3	3.46	0.070111299	2.7E-02	B3galt1	26877	UDP-Gal:betaGlcNAc beta 1,3-galactosyltransferase, polypeptide 1
1452307_at	118.42	332.57	2.81	0.019252611	2.7E-02	Cables2	252966	CDK5 and Abl enzyme substrate 2
1435264_at	37.64	128.04	3.4	0.015370021	2.7E-02	Emilin2	246707	elastin microfibril interfacer 2
1435928_at	547.28	1312.84	2.4	0.142694315	2.7E-02	6430548M08Rik	234797	RIKEN cDNA 6430548M08 gene
1423635_at	181.34	269.21	1.48	0.172039905	2.7E-02	Bmp2	12156	bone morphogenetic protein 2
1439192_at	291.82	511.65	1.75	0.189802361	2.7E-02	Nova2	384569	neuro-oncological ventral antigen 2
1449310_at	30.33	143.72	4.74	0.028181539	2.7E-02	Ptger2	19217	prostaglandin E receptor 2 (subtype EP2)
1434992_at	147.62	272.72	1.85	0.052743454	2.8E-02	Zfr2	103406	zinc finger RNA binding protein 2
1454009_at	11.57	54.98	4.75	0.005852027	2.8E-02	1700008O03Rik	69349	RIKEN cDNA 1700008O03 gene
1450708_at	1870.83	8549.75	4.57	0.029608633	2.8E-02	Scg2	20254	secretogranin II
1429055_at	535.98	1265.87	2.36	0.08591445	2.8E-02	Shtn1	71653	shootin 1
1439880_at	72.62	107.39	1.48	0.115475162	2.8E-02	D630023F18Rik	98303	RIKEN cDNA D630023F18 gene
1418497_at	2194.62	14641.78	6.67	0.0408263	2.8E-02	Fgf13	14168	fibroblast growth factor 13
1426594_at	50.44	149.05	2.96	0.063428636	2.8E-02	Frmd4b	232288	FERM domain containing 4B
1437485_at	426.42	1099.5	2.58	0.151251765	2.8E-02	Nos1ap	70729	nitric oxide synthase 1 (neuronal) adaptor protein
1418202_a_at	66.55	125.5	1.89	0.112438571	2.8E-02	Wiz	22404	widely-interspaced zinc finger motifs
1432509_at	83.81	346.08	4.13	0.02910215	2.8E-02	5033430I15Rik	76000	RIKEN cDNA 5033430I15 gene
1458997_at	64.41	72.17	1.12	0.64061102	2.8E-02	Iglon5	210094	IgLON family member 5
1455930_at	25.03	63.76	2.55	0.142156484	2.9E-02	NA	NA	NA
1426754_x_at	12.42	93.44	7.52	0.006186838	2.9E-02	Ckap4	216197	cytoskeleton-associated protein 4
1441258_at	211.1	470.8	2.23	0.086486774	2.9E-02	AF529169	209743	cDNA sequence AF529169
1426315_a_at	257.65	927.03	3.6	0.000990498	2.9E-02	Tmem268	230279	transmembrane protein 268
1436503_at	318.62	1969.14	6.18	0.004016175	2.9E-02	BC048546	232400	cDNA sequence BC048546
1453281_at	23.07	52.01	2.25	0.158855844	2.9E-02	Pik3cd	18707	phosphatidylinositol 3-kinase catalytic delta polypeptide
1441025_at	5.99	57.56	9.61	0.000244417	2.9E-02	Gm9954	791323	predicted gene 9954
1416962_at	36	133.52	3.71	0.00088209	2.9E-02	Rcc1	100088	regulator of chromosome condensation 1
1423170_at	31.16	90.71	2.91	0.071776269	2.9E-02	Taf7	24074	TATA-box binding protein associated factor 7
1439073_at	88.7	202.52	2.28	0.041668018	3.0E-02	Zfp160	224585	zinc finger protein 160
1428200_a_at	47.73	149.11	3.12	0.008066418	3.0E-02	Pdxdc1	94184	pyridoxal-dependent decarboxylase domain containing 1
AFFX-LysX-3_at	3051.84	3752.62	1.23	0.850443922	3.0E-02	NA	NA	NA
1429790_at	384.44	1699.13	4.42	0.006339035	3.0E-02	Celf6	76183	CUGBP, Elav-like family member 6
1435097_at	51.32	173.27	3.38	0.000866176	3.0E-02	Mmab	77697	methylmalonic aciduria (cobalamin deficiency) cblB type homolog (human)
AFFX-PheX-3_at	1842.66	2854.29	1.55	0.6727138	3.0E-02	NA	NA	NA
1456220_at	10.81	67.82	6.27	0.01671743	3.0E-02	Fbxl7	448987	F-box and leucine-rich repeat protein 7
1457316_at	317.9	587.37	1.85	0.131820407	3.0E-02	Map6	17760	microtubule-associated protein 6
1448790_at	196.29	269.96	1.38	0.420479872	3.0E-02	Sema6b	20359	sema domain, transmembrane domain (TM), and cytoplasmic domain, (semaphorin) 6B
1434256_s_at	1664.72	2606.66	1.57	0.086486774	3.0E-02	Cds2	110911	CDP-diacylglycerol synthase (phosphatidate cytidylyltransferase) 2
1424529_s_at	554.16	2264.35	4.09	0.015441709	3.0E-02	Cgref1	68567	cell growth regulator with EF hand domain 1
1436239_at	109.51	212.19	1.94	0.150902712	3.1E-02	Slc5a5	114479	solute carrier family 5 (sodium iodide symporter), member 5
1450754_at	2659.02	3772.77	1.42	0.451740111	3.1E-02	Cacna2d2	56808	calcium channel, voltage-dependent, alpha 2/delta subunit 2
1454891_at	93.53	237.7	2.54	0.15158712	3.1E-02	Cds2	110911	CDP-diacylglycerol synthase (phosphatidate cytidylyltransferase) 2
1456316_a_at	308.41	348.49	1.13	0.620099342	3.1E-02	Acbd3	170760	acyl-Coenzyme A binding domain containing 3
1448501_at	72.7	1502.55	20.67	0.014030766	3.1E-02	Tspan6	56496	tetraspanin 6
1451583_a_at	36.59	113.03	3.09	0.039586552	3.1E-02	Mmgt2	216829	membrane magnesium transporter 2
1438232_at	526.19	1365.18	2.59	0.088736062	3.1E-02	Foxp2	114142	forkhead box P2
1434582_at	2627.86	11306.62	4.3	0.021476949	3.2E-02	Erc2	238988	ELKS/RAB6-interacting/CAST family member 2
1428638_at	23.38	130.79	5.59	0.131717177	3.2E-02	Efhc2	74405	EF-hand domain (C-terminal) containing 2
1418402_at	154.25	257	1.67	0.116381546	3.2E-02	Adam19	11492	a disintegrin and metallopeptidase domain 19 (meltrin beta)
1437217_at	661.53	2877.9	4.35	0.043325728	3.2E-02	Ankrd6	140577	ankyrin repeat domain 6
1429718_at	229.16	337.54	1.47	0.048191395	3.2E-02	Slitrk5	75409	SLIT and NTRK-like family, member 5
1451526_at	1181.75	2614.86	2.21	0.106974386	3.2E-02	Arhgap12	75415	Rho GTPase activating protein 12
1418540_a_at	1006.06	1321.15	1.31	0.324734818	3.2E-02	Ptpre	19267	protein tyrosine phosphatase, receptor type, E
1426930_at	7202.89	9682.46	1.34	0.101449695	3.2E-02	Celf4	108013	CUGBP, Elav-like family member 4
1436344_at	142.33	144.56	1.02	0.663982913	3.3E-02	C2cd2	207781	C2 calcium-dependent domain containing 2
1428614_at	43.21	74.81	1.73	0.055373505	3.3E-02	Ldhd	52815	lactate dehydrogenase D
1433434_at	212.03	1302.48	6.14	0.05352291	3.3E-02	AW551984	244810	expressed sequence AW551984
1437393_at	1656.66	4312.93	2.6	0.100366896	3.4E-02	Prkca	18750	protein kinase C, alpha
1438662_at	58.61	304.74	5.2	0.004366905	3.4E-02	Ajap1	230959	adherens junction associated protein 1
1450770_at	1279.89	3016.63	2.36	0.071776269	3.4E-02	3632451O06Rik	67419	RIKEN cDNA 3632451O06 gene
1416517_at	597.05	934.6	1.57	0.261213633	3.4E-02	Pnpla6	50767	patatin-like phospholipase domain containing 6
1440505_at	35.09	187.17	5.33	0.000631384	3.4E-02	Plcxd1	403178	phosphatidylinositol-specific phospholipase C, X domain containing 1
1424561_at	56.3	164.77	2.93	0.058829666	3.4E-02	Ece2	107522	endothelin converting enzyme 2
1429690_at	891.9	2779.84	3.12	0.086486774	3.4E-02	Zfp946	74149	zinc finger protein 946
1428244_at	1386.73	2591.55	1.87	0.031679901	3.4E-02	Larp1	73158	La ribonucleoprotein domain family, member 1
1434690_at	391.99	1589.91	4.06	0.019958287	3.4E-02	Lclat1	225010	lysocardiolipin acyltransferase 1
1435138_at	2440.73	5891.24	2.41	0.019192665	3.4E-02	Fam155a	270028	family with sequence similarity 155, member A
1434493_at	51.73	243.73	4.71	0.155292112	3.4E-02	1810022K09Rik	69126	RIKEN cDNA 1810022K09 gene
1417677_at	352.17	629.31	1.79	0.211431502	3.5E-02	Opn3	13603	opsin 3
1441323_at	69.41	90.93	1.31	0.276515141	3.5E-02	NA	NA	NA
1433793_s_at	160.04	689.08	4.31	0.009279762	3.5E-02	Nrip2	60345	nuclear receptor interacting protein 2
1448788_at	1477.97	5393.24	3.65	0.091218559	3.5E-02	Cd200	17470	CD200 antigen
1433577_at	829.64	3770.25	4.54	0.022853508	3.5E-02	A730017C20Rik	225583	RIKEN cDNA A730017C20 gene
1429269_at	412.93	808.53	1.96	0.129590388	3.5E-02	Prr36	73072	proline rich 36
1452836_at	856.81	2087.37	2.44	0.086486774	3.6E-02	Lpin2	64898	lipin 2
1445668_at	64.97	180.95	2.79	0.022586648	3.6E-02	NA	NA	NA
1460038_at	463.29	2039.57	4.4	0.016639086	3.6E-02	Pou3f1	18991	POU domain, class 3, transcription factor 1
1441572_at	86.27	220.89	2.56	0.033678347	3.6E-02	Dcc	13176	deleted in colorectal carcinoma
1437401_at	326	394.01	1.21	0.582964715	3.6E-02	Igf1	16000	insulin-like growth factor 1
1436640_x_at	1197.2	4819.32	4.03	0.011484971	3.6E-02	Agpat4	68262	1-acylglycerol-3-phosphate O-acyltransferase 4 (lysophosphatidic acid acyltransferase, delta)
1424905_a_at	200.11	866.95	4.33	0.036148949	3.6E-02	Slc39a11	69806	solute carrier family 39 (metal ion transporter), member 11
1455627_at	27.18	60.28	2.22	0.143231472	3.6E-02	Col8a1	12837	collagen, type VIII, alpha 1
1416098_at	766.73	3881.65	5.06	0.059038666	3.6E-02	Syngr3	20974	synaptogyrin 3
1417951_at	83.2	322.06	3.87	0.018992056	3.6E-02	Eno3	13808	enolase 3, beta muscle
1459666_at	56.08	121.73	2.17	0.070880271	3.6E-02	Trak1	67095	trafficking protein, kinesin binding 1
1430066_at	174.68	567.43	3.25	0.0255008	3.6E-02	Fam184a	75906	family with sequence similarity 184, member A
1427104_at	3572.14	4087.91	1.14	0.086486774	3.7E-02	Zfp612	234725	zinc finger protein 612
1440108_at	855.21	1438	1.68	0.095271458	3.7E-02	Foxp2	114142	forkhead box P2
1448673_at	233.01	766.48	3.29	0.026236353	3.7E-02	Nectin3	58998	nectin cell adhesion molecule 3
1447683_x_at	107.71	236.73	2.2	0.115281611	3.7E-02	Mettl1	17299	methyltransferase like 1
1442614_at	48.39	142.07	2.94	0.234550495	3.7E-02	Il1rap	16180	interleukin 1 receptor accessory protein
1440801_s_at	3876.78	5344.82	1.38	0.203892547	3.7E-02	Grk3	320129	G protein-coupled receptor kinase 3
1419550_a_at	249.77	906.24	3.63	0.13759428	3.8E-02	Stk39	53416	serine/threonine kinase 39
1452123_s_at	486.25	938.68	1.93	0.126328504	3.8E-02	Frmd4b	232288	FERM domain containing 4B
1457625_s_at	103.21	233.85	2.27	0.163824375	3.8E-02	Cdkl2	53886	cyclin-dependent kinase-like 2 (CDC2-related kinase)
1451210_at	387.34	1230.62	3.18	0.019893071	3.8E-02	Plpp2	50784	phospholipid phosphatase 2
1451285_at	524.67	2007.94	3.83	0.076147749	3.8E-02	Fus	233908	fused in sarcoma
1453055_at	2070.44	5032.49	2.43	0.091128846	3.8E-02	Sema6d	214968	sema domain, transmembrane domain (TM), and cytoplasmic domain, (semaphorin) 6D
1439612_at	806.32	988.58	1.23	0.635167167	3.8E-02	Cacna1b	12287	calcium channel, voltage-dependent, N type, alpha 1B subunit
1418868_at	194.48	1848.11	9.5	0.062378803	3.8E-02	En2	13799	engrailed 2
1453749_at	117.02	124.24	1.06	0.251279284	3.9E-02	2610507I01Rik	72203	RIKEN cDNA 2610507I01 gene
1451328_at	208.23	336.09	1.61	0.423971832	3.9E-02	Pcnx3	104401	pecanex homolog 3
1448669_at	404.73	2521.79	6.23	0.07049241	3.9E-02	Dkk3	50781	dickkopf WNT signaling pathway inhibitor 3
1419829_a_at	1814.68	3242.76	1.79	0.120975017	3.9E-02	Gab2	14389	growth factor receptor bound protein 2-associated protein 2
1419249_at	2064.11	3538.63	1.71	0.054194907	3.9E-02	Cdk14	18647	cyclin-dependent kinase 14
1437601_at	10.6	58.96	5.56	0.000648514	3.9E-02	Otx1	18423	orthodenticle homeobox 1
1434918_at	57.73	179.35	3.11	0.144925513	3.9E-02	Sox6	20679	SRY (sex determining region Y)-box 6
1455590_at	139.91	347.96	2.49	0.00954233	3.9E-02	Nqo2	18105	NAD(P)H dehydrogenase, quinone 2
1428340_s_at	1222.8	3951.73	3.23	0.025114753	3.9E-02	Atp13a2	74772	ATPase type 13A2
1452663_at	264.73	1245.34	4.7	0.016761849	3.9E-02	Svop	68666	SV2 related protein
1455793_at	172.54	627.28	3.64	0.016453192	4.0E-02	Fam149a	212326	family with sequence similarity 149, member A
1436445_at	381.99	436.84	1.14	0.372328938	4.0E-02	Gm996	381353	predicted gene 996
1417045_at	75.85	238.96	3.15	0.010767622	4.0E-02	Bid	12122	BH3 interacting domain death agonist
1438407_at	669.55	1507.64	2.25	0.062811314	4.0E-02	Dsel	319901	dermatan sulfate epimerase-like
1449019_at	202.53	210.96	1.04	0.276948001	4.0E-02	Akap1	11640	A kinase (PRKA) anchor protein 1
1437491_at	109.17	142.88	1.31	0.08675673	4.0E-02	Bicd2	76895	bicaudal D homolog 2 (Drosophila)
1424528_at	119.24	690.08	5.79	0.007974543	4.0E-02	Cgref1	68567	cell growth regulator with EF hand domain 1
1419996_s_at	26.06	63.58	2.44	0.049988645	4.0E-02	Arnt	11863	aryl hydrocarbon receptor nuclear translocator
1450430_at	20.55	53.01	2.58	0.008965234	4.0E-02	Mrc1	17533	mannose receptor, C type 1
AFFX-r2-Bs-dap-M_at	4706.13	7910.7	1.68	0.415695795	4.0E-02	NA	NA	NA
1426926_at	80.88	171.64	2.12	0.035848403	4.0E-02	Plcg2	234779	phospholipase C, gamma 2
1444661_at	4.59	232.47	50.69	0.005478839	4.1E-02	Gpr26	233919	G protein-coupled receptor 26
1422889_at	90.79	167.11	1.84	0.173733804	4.1E-02	Pcdh18	73173	protocadherin 18
1424449_at	413.72	743.26	1.8	0.161975756	4.1E-02	Frs3	107971	fibroblast growth factor receptor substrate 3
1456755_at	72.28	248	3.43	0.035668256	4.1E-02	Trak1	67095	trafficking protein, kinesin binding 1
1416379_at	169.69	818.27	4.82	0.024720316	4.1E-02	Panx1	55991	pannexin 1
1458842_at	2057.23	2435.29	1.18	0.68254412	4.1E-02	Tenm1	23963	teneurin transmembrane protein 1
1443982_at	11.95	55.66	4.66	0.155708893	4.1E-02	Arhgef28	110596	Rho guanine nucleotide exchange factor (GEF) 28
1430726_at	17.19	104.33	6.07	0.036067658	4.1E-02	Rassf8	71323	Ras association (RalGDS/AF-6) domain family (N-terminal) member 8
1435286_at	283.95	698.78	2.46	0.116460285	4.1E-02	Epha5	13839	Eph receptor A5
1450258_a_at	611.1	2044.68	3.35	0.084990966	4.2E-02	Elavl4	15572	ELAV (embryonic lethal, abnormal vision, Drosophila)-like 4 (Hu antigen D)
1438165_x_at	741.81	1975.68	2.66	0.14408419	4.2E-02	Vat1	26949	vesicle amine transport 1
1455471_at	43.71	375.38	8.59	0.114045271	4.2E-02	Cnpy1	269637	canopy FGF signaling regulator 1
1454700_at	98.23	198.08	2.02	0.200190907	4.2E-02	Lrfn4	225875	leucine rich repeat and fibronectin type III domain containing 4
1416215_at	721.07	985.07	1.37	0.420935018	4.2E-02	Gosr1	53334	golgi SNAP receptor complex member 1
1435049_s_at	372.6	686.22	1.84	0.060022816	4.2E-02	AI854703	243373	expressed sequence AI854703
1449411_at	351.26	454.3	1.29	0.329070722	4.2E-02	Dscam	13508	Down syndrome cell adhesion molecule
1448864_at	3208.68	9860.02	3.07	0.018025868	4.2E-02	Snrk	20623	SNF related kinase
1449631_at	47.05	135.01	2.87	0.007011859	4.2E-02	NA	NA	NA
1446516_at	124.22	226.01	1.82	0.03483827	4.2E-02	Bcl7c	12055	B cell CLL/lymphoma 7C
1452202_at	318.21	2278.07	7.16	0.029270782	4.3E-02	Pde2a	207728	phosphodiesterase 2A, cGMP-stimulated
1420183_at	1041.93	1891.58	1.82	0.194000177	4.3E-02	Lor	16939	loricrin
1417950_a_at	13.95	73.37	5.26	0.041073378	4.3E-02	Apoa2	11807	apolipoprotein A-II
1428891_at	548.71	1469.82	2.68	0.080794169	4.3E-02	Parm1	231440	prostate androgen-regulated mucin-like protein 1
1438724_at	44.19	104.13	2.36	0.301721991	4.3E-02	Osbpl3	71720	oxysterol binding protein-like 3
1426430_at	122.19	222.12	1.82	0.118706104	4.3E-02	Jag2	16450	jagged 2
1418686_at	18.95	77.26	4.08	0.002352963	4.3E-02	Oas1c	114643	2'-5' oligoadenylate synthetase 1C
1427669_a_at	592.42	671.8	1.13	0.532036615	4.3E-02	Cit	12704	citron
1431191_a_at	27.5	353.75	12.86	0.073114952	4.3E-02	Syt1	20979	synaptotagmin I
1436600_at	468.29	1421.5	3.04	0.008318318	4.3E-02	Tox3	244579	TOX high mobility group box family member 3
1457124_at	132.71	185.41	1.4	0.08702658	4.4E-02	NA	NA	NA
1440512_at	52.63	101.99	1.94	0.010092069	4.4E-02	Atg4b	66615	autophagy related 4B, cysteine peptidase
1434581_at	2247.18	5409.82	2.41	0.051911506	4.4E-02	Mturn	68235	maturin, neural progenitor differentiation regulator homolog (Xenopus)
1436412_at	120	335.07	2.79	0.070097961	4.4E-02	NA	NA	NA
1429128_x_at	88.75	115.15	1.3	0.094524022	4.4E-02	Nfkb2	18034	nuclear factor of kappa light polypeptide gene enhancer in B cells 2, p49/p100
1427231_at	457.54	840	1.84	0.248734549	4.4E-02	Robo1	19876	roundabout guidance receptor 1
1451895_a_at	469.25	1267.84	2.7	0.188509792	4.4E-02	Dhcr24	74754	24-dehydrocholesterol reductase
1437501_at	68.24	130.47	1.91	0.022377571	4.4E-02	AF529169	209743	cDNA sequence AF529169
1449216_at	10.13	66.2	6.53	0.00401242	4.5E-02	Itgae	16407	integrin alpha E, epithelial-associated
1452918_at	1692.54	8206.21	4.85	0.096670253	4.5E-02	Fam204a	76539	family with sequence similarity 204, member A
1427900_at	101.48	106.28	1.05	0.355302372	4.5E-02	Pip5kl1	227733	phosphatidylinositol-4-phosphate 5-kinase-like 1
1448552_s_at	41.02	185.52	4.52	0.006034757	4.5E-02	Tmem206	66950	transmembrane protein 206
1437107_at	653.55	3604.88	5.52	0.084282878	4.5E-02	Rab6b	270192	RAB6B, member RAS oncogene family
1459042_at	4.85	104.97	21.64	3.70E-05	4.5E-02	Rims3	242662	regulating synaptic membrane exocytosis 3
1427294_a_at	266.98	740.3	2.77	0.037303717	4.5E-02	Slc38a10	72055	solute carrier family 38, member 10
1436754_at	562.87	1847.76	3.28	0.107261018	4.5E-02	Tmem179	104885	transmembrane protein 179
1428604_at	36.1	106.26	2.94	0.086486774	4.6E-02	Zfp979	112422	zinc finger protein 979
1455857_a_at	19.16	73.54	3.84	0.104627789	4.6E-02	Rab2b	76338	RAB2B, member RAS oncogene family
1418611_at	144.56	499.22	3.45	0.076829511	4.6E-02	Gpr162	14788	G protein-coupled receptor 162
1437996_s_at	222.85	1210.74	5.43	0.105861859	4.6E-02	Cnpy1	269637	canopy FGF signaling regulator 1
1441949_x_at	41.84	56.35	1.35	0.471899998	4.6E-02	Slc39a6	106957	solute carrier family 39 (metal ion transporter), member 6
1425740_at	33.47	53.06	1.59	0.340716638	4.6E-02	Kmt5b	225888	lysine methyltransferase 5B
1435302_at	31.48	281.68	8.95	0.042959058	4.6E-02	Taf4b	72504	TATA-box binding protein associated factor 4b
1459717_at	5075.68	5119.23	1.01	0.758321564	4.7E-02	Smim17	100042450	small integral membrane protein 17
1423834_s_at	329.52	505.22	1.53	0.348051236	4.7E-02	Gga1	106039	golgi associated, gamma adaptin ear containing, ARF binding protein 1
1421477_at	845.85	3049.27	3.6	0.15931842	4.7E-02	Cplx2	12890	complexin 2
1417962_s_at	354.34	893.61	2.52	0.104638109	4.7E-02	Ghr	14600	growth hormone receptor
1423499_at	69.95	121.33	1.73	0.226567349	4.7E-02	Sncaip	67847	synuclein, alpha interacting protein (synphilin)
1427246_at	48.58	257.33	5.3	0.017372221	4.7E-02	Magi1	14924	membrane associated guanylate kinase, WW and PDZ domain containing 1
1433874_at	40.41	52	1.29	0.221539094	4.7E-02	Ssh1	231637	slingshot homolog 1 (Drosophila)
1440932_at	56.06	147.03	2.62	0.059880545	4.7E-02	Trim17	56631	tripartite motif-containing 17
1427167_at	974.95	1471.81	1.51	0.244946963	4.8E-02	Armcx4	100503043	armadillo repeat containing, X-linked 4
1437842_at	813.99	1514.1	1.86	0.077847587	4.8E-02	Plcxd1	403178	phosphatidylinositol-specific phospholipase C, X domain containing 1
1448370_at	887.99	2565.28	2.89	0.017771152	4.8E-02	Ulk1	22241	unc-51 like kinase 1
1435894_at	770.59	1292.12	1.68	0.281170592	4.8E-02	NA	NA	NA
1434955_at	83.76	255.67	3.05	0.08984317	4.8E-02	1-Mar	72925	membrane-associated ring finger (C3HC4) 1
1451730_at	17.41	67.11	3.85	0.012331583	4.8E-02	Zfp62	22720	zinc finger protein 62
1439743_at	217.62	303.81	1.4	0.33239381	4.8E-02	NA	NA	NA
1419237_at	548.95	917.12	1.67	0.178914772	4.8E-02	Usp29	57775	ubiquitin specific peptidase 29
1423310_at	111.44	252.33	2.26	0.095822224	4.8E-02	Tpbg	21983	trophoblast glycoprotein
AFFX-DapX-M_at	3196.81	5283.82	1.65	0.464864656	4.8E-02	NA	NA	NA
1426929_at	2290.96	6190.37	2.7	0.050573138	4.8E-02	Celf4	108013	CUGBP, Elav-like family member 4
1418032_at	207.59	349.05	1.68	0.010735774	4.9E-02	Itfg2	101142	integrin alpha FG-GAP repeat containing 2
1453061_at	469.33	882.34	1.88	0.099534108	4.9E-02	Elac1	114615	elaC ribonuclease Z 1
1455018_at	1288.68	2417.22	1.88	0.19059893	4.9E-02	Lmtk2	231876	lemur tyrosine kinase 2
1420631_a_at	5993.49	11205.14	1.87	0.116846745	4.9E-02	Blcap	53619	bladder cancer associated protein
1417051_at	378.54	1411.75	3.73	0.086486774	4.9E-02	Pcdh8	18530	protocadherin 8
1429432_at	39.05	63.66	1.63	0.096528863	4.9E-02	Prrc2c	226562	proline-rich coiled-coil 2C
1423062_at	159.06	319.95	2.01	0.122193974	5.0E-02	Igfbp3	16009	insulin-like growth factor binding protein 3
1428367_at	174.67	401.97	2.3	0.138695695	5.0E-02	Ndst1	15531	N-deacetylase/N-sulfotransferase (heparan glucosaminyl) 1
1454667_at	210.38	514.96	2.45	0.031163185	5.0E-02	Snx8	231834	sorting nexin 8
1422799_at	168.99	469.92	2.78	0.15276824	5.0E-02	Prrc2a	53761	proline-rich coiled-coil 2A
1420012_at	26.39	98.47	3.73	0.018793968	5.0E-02	Xbp1	22433	X-box binding protein 1
1427677_a_at	372.45	638.35	1.71	0.329717566	5.0E-02	Sox6	20679	SRY (sex determining region Y)-box 6
1428506_at	215.34	811.09	3.77	0.071049687	5.0E-02	Atic	108147	5-aminoimidazole-4-carboxamide ribonucleotide formyltransferase/IMP cyclohydrolase
1446244_at	858.2	961.2	1.12	0.469487785	5.0E-02	Zyg11b	414872	zyg-ll family member B, cell cycle regulator
1455019_x_at	819.68	1406.9	1.72	0.021536598	5.0E-02	Ckap4	216197	cytoskeleton-associated protein 4
AFFX-r2-Bs-phe-3_at	1995.48	3158.93	1.58	0.639162889	5.1E-02	NA	NA	NA
1438699_at	65.77	67.27	1.02	0.402904381	5.1E-02	Srd5a1	78925	steroid 5 alpha-reductase 1
1452654_at	672.13	3121.16	4.64	0.05474105	5.1E-02	Zdhhc2	70546	zinc finger, DHHC domain containing 2
1446253_at	85.27	189.41	2.22	5.22E-06	5.1E-02	NA	NA	NA
1456859_at	265.03	275.82	1.04	0.703710415	5.1E-02	Lnpk1	69605	ER junction formation factor 1
1419204_at	109.75	172.31	1.57	0.199267379	5.1E-02	Dll1	13388	delta-like 1 (Drosophila)
1449714_at	2285.7	3267.65	1.43	0.227737739	5.1E-02	Miga2	108958	mitoguardin 2
1418965_at	886.21	1459.3	1.65	0.161370753	5.1E-02	Nosip	66394	nitric oxide synthase interacting protein
1456967_at	386.91	509.87	1.32	0.640015435	5.1E-02	Trim66	330627	tripartite motif-containing 66
1435120_at	70.85	175.93	2.48	0.024420938	5.1E-02	Cdh11	12552	cadherin 11
1441082_at	480.35	701.34	1.46	0.258496248	5.1E-02	Dscam	13508	Down syndrome cell adhesion molecule
1431751_a_at	272.33	1367.51	5.02	0.014882929	5.2E-02	Mpped2	77015	metallophosphoesterase domain containing 2
1455143_at	4920.62	6850.2	1.39	0.342540936	5.2E-02	Nlgn2	216856	neuroligin 2
1456197_x_at	781.35	2970.11	3.8	0.032475935	5.2E-02	Ajap1	230959	adherens junction associated protein 1
1422431_at	1054.12	3990.65	3.79	0.086486774	5.2E-02	Magee1	107528	melanoma antigen, family E, 1
1428713_s_at	8.88	74.7	8.41	0.001279741	5.2E-02	Gins2	272551	GINS complex subunit 2 (Psf2 homolog)
1419200_at	147.59	1074.43	7.28	0.02308426	5.2E-02	Fxyd7	57780	FXYD domain-containing ion transport regulator 7
1454867_at	541.86	1260.23	2.33	0.090528775	5.2E-02	Mn1	433938	meningioma 1
1418318_at	763.54	1682.31	2.2	0.119860463	5.2E-02	Rnf128	66889	ring finger protein 128
1425201_a_at	38.72	204.67	5.29	0.00138062	5.2E-02	Hyi	68180	hydroxypyruvate isomerase (putative)
1416316_at	247.09	364.16	1.47	0.086486774	5.2E-02	Slc27a2	26458	solute carrier family 27 (fatty acid transporter), member 2
1448954_at	2154.79	9319.02	4.32	0.034474881	5.2E-02	Nrip3	78593	nuclear receptor interacting protein 3
1424137_at	116.58	436.06	3.74	0.01514781	5.2E-02	Gprin1	26913	G protein-regulated inducer of neurite outgrowth 1
1430995_at	38.6	70.83	1.84	0.09596501	5.3E-02	Tmx3	67988	thioredoxin-related transmembrane protein 3
1454198_a_at	18.9	169.83	8.99	0.006586198	5.3E-02	Efcab1	66793	EF hand calcium binding domain 1
1426486_at	1953.22	2989.04	1.53	0.091276059	5.3E-02	Ubxn4	67812	UBX domain protein 4
1436920_at	1641.62	1831.26	1.12	0.613056452	5.3E-02	Pcdh17	219228	protocadherin 17
1433615_at	117.09	558.35	4.77	0.051281765	5.3E-02	Tmem117	320709	transmembrane protein 117
1425760_a_at	510.8	1279.32	2.5	0.085506309	5.3E-02	Pitpnm1	18739	phosphatidylinositol transfer protein, membrane-associated 1
1435598_at	694.34	1493.93	2.15	0.068777807	5.3E-02	BB319198	100503607	expressed sequence BB319198
1418785_at	523.49	1022.91	1.95	0.018996948	5.3E-02	Mapk8ip2	60597	mitogen-activated protein kinase 8 interacting protein 2
1452367_at	125.51	346.8	2.76	0.013290703	5.3E-02	Coro2a	107684	coronin, actin binding protein 2A
1423619_at	27.64	72.14	2.61	0.318464221	5.3E-02	Rasd1	19416	RAS, dexamethasone-induced 1
1439578_at	337.12	377.13	1.12	0.408335486	5.3E-02	Lsm11	72290	U7 snRNP-specific Sm-like protein LSM11
1456092_at	206.26	336.01	1.63	0.007153174	5.3E-02	Kctd7	212919	potassium channel tetramerisation domain containing 7
1417943_at	103.69	547.41	5.28	0.015614635	5.3E-02	Gng4	14706	guanine nucleotide binding protein (G protein), gamma 4
1458625_at	130.28	161.08	1.24	0.553619134	5.3E-02	NA	NA	NA
1426712_at	1403.91	3218.07	2.29	0.212126962	5.4E-02	Slc6a15	103098	solute carrier family 6 (neurotransmitter transporter), member 15
1456878_at	342.98	858.09	2.5	0.051993938	5.4E-02	Lrrc75b	192734	leucine rich repeat containing 75B
1422068_at	39.16	344.64	8.8	0.001481896	5.4E-02	Pou3f1	18991	POU domain, class 3, transcription factor 1
1433673_at	124.28	294.53	2.37	0.086486774	5.4E-02	Ccdc92b	432582	coiled-coil domain containing 92B
1436114_at	373.33	759.1	2.03	0.112193795	5.4E-02	Rnf165	225743	ring finger protein 165
1459984_at	192.4	395.79	2.06	0.025630169	5.4E-02	Mia3	338366	melanoma inhibitory activity 3
1438470_at	92.47	120.03	1.3	0.46018139	5.4E-02	Socs2	216233	suppressor of cytokine signaling 2
1418581_a_at	341.69	839.03	2.46	0.030316741	5.4E-02	Limk2	16886	LIM motif-containing protein kinase 2
1450926_at	8.35	74.63	8.94	0.000450299	5.4E-02	Atp6v1g1	66290	ATPase, H+ transporting, lysosomal V1 subunit G1
1418326_at	274.5	297.23	1.08	0.832330573	5.5E-02	Slc7a5	20539	solute carrier family 7 (cationic amino acid transporter, y+ system), member 5
1416008_at	883.99	4303.9	4.87	0.052113417	5.5E-02	Satb1	20230	special AT-rich sequence binding protein 1
1459021_at	448.41	585.1	1.3	0.142450244	5.5E-02	Rabepk	227746	Rab9 effector protein with kelch motifs
1422377_at	51.49	100.06	1.94	0.002350683	5.5E-02	Vmn1r44	113854	vomeronasal 1 receptor 44
1459019_at	23.4	133.26	5.7	0.016898185	5.5E-02	Sprn	212518	shadow of prion protein
1434404_at	1326.55	3040.34	2.29	0.074189586	5.5E-02	Miga1	215708	mitoguardin 1
1426233_at	124.44	420.04	3.38	0.086486774	5.5E-02	Map2k4	26398	mitogen-activated protein kinase kinase 4
1449209_a_at	72.17	376.67	5.22	0.085853308	5.5E-02	Rdh11	17252	retinol dehydrogenase 11
1425893_a_at	90.87	694.16	7.64	0.004230566	5.5E-02	Fhit	14198	fragile histidine triad gene
1425334_at	103.19	111.01	1.08	0.437191599	5.5E-02	Gorasp1	74498	golgi reassembly stacking protein 1
1448298_at	364.84	366.23	1	0.666386875	5.6E-02	Tnk2	51789	tyrosine kinase, non-receptor, 2
1436656_at	430.62	770.51	1.79	0.00201046	5.6E-02	Tmem150c	231503	transmembrane protein 150C
1424988_at	235.11	1057.98	4.5	0.046124484	5.6E-02	Mylip	218203	myosin regulatory light chain interacting protein
1444422_at	22.96	63.91	2.78	0.207902368	5.6E-02	Pcdh19	279653	protocadherin 19
1435932_at	19.52	77.37	3.96	0.007079306	5.6E-02	Hps6	20170	Hermansky-Pudlak syndrome 6
1420161_at	253.36	407.92	1.61	0.155470429	5.6E-02	AA409749	103086	expressed sequence AA409749
1418711_at	260.79	590.35	2.26	0.044233989	5.6E-02	Pdgfa	18590	platelet derived growth factor, alpha
1416994_at	67.51	406.51	6.02	0.036572195	5.7E-02	Ttc1	66827	tetratricopeptide repeat domain 1
1440363_at	27.92	60.29	2.16	0.154005016	5.7E-02	NA	NA	NA
1458276_x_at	116.69	170.1	1.46	0.182872119	5.7E-02	Cit	12704	citron
1441224_at	224.11	453.76	2.02	0.114372621	5.7E-02	Drp2	13497	dystrophin related protein 2
1450700_at	582.37	2630.41	4.52	0.022597305	5.7E-02	Cdc42ep3	260409	CDC42 effector protein (Rho GTPase binding) 3
1453266_at	4155.36	6373.16	1.53	0.093959253	5.7E-02	Zbtb4	75580	zinc finger and BTB domain containing 4
1424586_at	888.36	1859.65	2.09	0.070268619	5.7E-02	Ehbp1	216565	EH domain binding protein 1
1417747_at	16.52	476.64	28.86	0.01633336	5.7E-02	Cplx1	12889	complexin 1
1437724_x_at	8529.91	10554.43	1.24	0.265050139	5.7E-02	Pitpnm1	18739	phosphatidylinositol transfer protein, membrane-associated 1
1425338_at	24.23	100.31	4.14	0.086486774	5.7E-02	Plcb4	18798	phospholipase C, beta 4
1444717_at	65.35	166.23	2.54	0.056773052	5.7E-02	Zwint	52696	ZW10 interactor
1455673_at	72.51	282.2	3.89	0.01731928	5.7E-02	Alkbh2	231642	alkB homolog 2, alpha-ketoglutarate-dependent dioxygenase
1435562_at	184.83	248.16	1.34	0.306097558	5.8E-02	Pdzd8	107368	PDZ domain containing 8
1447822_x_at	126.99	170.32	1.34	0.086486774	5.8E-02	Ufsp1	70240	UFM1-specific peptidase 1
1454877_at	495.44	2230.16	4.5	0.024978588	5.8E-02	Sertad4	214791	SERTA domain containing 4
1436030_at	2016.97	2692.29	1.33	0.005091186	5.8E-02	Cachd1	320508	cache domain containing 1
1434640_at	3217.19	5386.94	1.67	0.035938538	5.8E-02	Nrsn2	228777	neurensin 2
1437787_at	159.88	468.51	2.93	0.079305734	5.8E-02	Lrrtm2	107065	leucine rich repeat transmembrane neuronal 2
1435880_at	1213.64	2289.35	1.89	0.029075694	5.8E-02	Ankrd50	99696	ankyrin repeat domain 50
1434813_x_at	880.45	1462.63	1.66	0.169288196	5.8E-02	Wars	22375	tryptophanyl-tRNA synthetase
1419070_at	304.47	741.38	2.43	0.006122026	5.8E-02	Cys1	12879	cystin 1
1429089_s_at	385.39	777	2.02	0.21838603	5.8E-02	2900026A02Rik	243219	RIKEN cDNA 2900026A02 gene
1440376_at	205.85	385.09	1.87	0.102101042	5.8E-02	Fbxo41	330369	F-box protein 41
1436027_at	516.25	1038.11	2.01	0.030054625	5.9E-02	Osbpl11	106326	oxysterol binding protein-like 11
1438865_at	24.58	63.85	2.6	7.61E-05	5.9E-02	H13	14950	histocompatibility 13
1438517_at	144.67	245.72	1.7	0.069801873	5.9E-02	Wwox	80707	WW domain-containing oxidoreductase
1440181_at	1383.43	2750.44	1.99	0.108504249	5.9E-02	Ccdc177	380768	coiled-coil domain containing 177
1438169_a_at	2760.14	3514.29	1.27	0.312190296	5.9E-02	Frmd4b	232288	FERM domain containing 4B
1435813_at	78.93	160.33	2.03	0.069895645	5.9E-02	Mypn	68802	myopalladin
1430036_at	7.48	109.26	14.62	0.000588223	5.9E-02	Mrln	69563	myoregulin
1455060_at	63.03	118.44	1.88	0.445553772	5.9E-02	G3bp1	27041	GTPase activating protein (SH3 domain) binding protein 1
1455566_s_at	109.29	170.66	1.56	0.113477851	5.9E-02	Spats2l	67198	spermatogenesis associated, serine-rich 2-like
1415694_at	80.92	265.81	3.28	0.056372859	5.9E-02	Wars	22375	tryptophanyl-tRNA synthetase
1418030_at	767.23	1133.96	1.48	0.149501896	5.9E-02	Slco3a1	108116	solute carrier organic anion transporter family, member 3a1
1456406_at	79.89	150.62	1.89	0.175725568	5.9E-02	NA	NA	NA
1418518_at	28.96	96.46	3.33	0.013771736	5.9E-02	Furin	18550	furin (paired basic amino acid cleaving enzyme)
1433452_at	1542.77	5224.04	3.39	0.140467378	5.9E-02	B630019K06Rik	102941	novel protein similar to F-box and leucine-rich repeat protein 17 (Fbxl17)
1455197_at	76.58	316.98	4.14	0.027795848	6.0E-02	Rnd1	223881	Rho family GTPase 1
1460573_at	326.39	456.46	1.4	0.549712608	6.0E-02	Suco	226551	SUN domain containing ossification factor
1456277_at	35.96	118.44	3.29	0.086486774	6.0E-02	7530414M10Rik	320374	RIKEN cDNA 7530414M10 gene
1439088_at	51.31	213.4	4.16	0.055354216	6.0E-02	Pdzd8	107368	PDZ domain containing 8
1451605_at	17.35	68.37	3.94	0.062774925	6.0E-02	Dyx1c1	67685	dyslexia susceptibility 1 candidate 1
1419564_at	108.44	211.39	1.95	0.021948944	6.0E-02	Zfp467	68910	zinc finger protein 467
1424582_at	92.47	569.58	6.16	0.05575246	6.0E-02	Agk	69923	acylglycerol kinase
1436203_a_at	33.79	76.06	2.25	0.102609928	6.0E-02	NA	NA	NA
1437381_x_at	136.05	440.48	3.24	0.007924005	6.0E-02	Slc52a2	52710	solute carrier protein 52, member 2
1416012_at	37.22	87.17	2.34	0.05219438	6.0E-02	Ehd1	13660	EH-domain containing 1
1428723_at	339.33	1083.24	3.19	0.024511425	6.0E-02	Borcs6	71923	BLOC-1 related complex subunit 6
1435108_at	49.79	72.05	1.45	0.013736208	6.1E-02	Arhgap22	239027	Rho GTPase activating protein 22
1438193_at	536.26	1453.91	2.71	0.084081151	6.1E-02	Nrxn3	18191	neurexin III
1443874_at	49.8	90.57	1.82	0.003063052	6.1E-02	Zc2hc1c	72350	zinc finger, C2HC-type containing 1C
1426982_at	3854.29	7403.87	1.92	0.086486774	6.1E-02	Flywch1	224613	FLYWCH-type zinc finger 1
1426818_at	48.11	112.49	2.34	0.021791034	6.1E-02	Arrdc4	66412	arrestin domain containing 4
1457736_at	367.76	752.15	2.05	0.091928781	6.1E-02	Vps37d	194309	vacuolar protein sorting 37D
1441881_x_at	44.49	63.67	1.43	0.155737291	6.1E-02	Rflna	73121	refilin A
1447934_at	10.52	136.1	12.94	0.032586505	6.1E-02	Tigar	319801	Trp53 induced glycolysis repulatory phosphatase
1441295_at	34	199.87	5.88	0.062936815	6.1E-02	Lman2l	214895	lectin, mannose-binding 2-like
1434575_at	1634.88	2824.83	1.73	0.036509524	6.1E-02	Epb41l1	13821	erythrocyte membrane protein band 4.1 like 1
1420570_x_at	407.38	1436.88	3.53	0.000837745	6.2E-02	NA	NA	NA
1451476_at	653.22	767.77	1.18	0.465519224	6.2E-02	Zdhhc8	27801	zinc finger, DHHC domain containing 8
1440516_at	407.75	823.64	2.02	0.07556517	6.2E-02	Slitrk4	245446	SLIT and NTRK-like family, member 4
1424308_at	2911.48	6802.43	2.34	0.145141011	6.3E-02	Slc24a3	94249	solute carrier family 24 (sodium/potassium/calcium exchanger), member 3
1439845_at	1216.48	1739.69	1.43	0.244961582	6.3E-02	Hp1bp3	15441	heterochromatin protein 1, binding protein 3
1434786_at	239.82	273.66	1.14	0.590233099	6.3E-02	Ppp1r12b	329251	protein phosphatase 1, regulatory (inhibitor) subunit 12B
1437879_at	41.71	162.99	3.91	0.005460583	6.3E-02	Alg10b	380959	asparagine-linked glycosylation 10B (alpha-1,2-glucosyltransferase)
1433274_at	18.99	109.26	5.75	0.000704092	6.4E-02	Nkain1	67149	Na+/K+ transporting ATPase interacting 1
1442887_at	69.43	224.07	3.23	0.025392325	6.4E-02	NA	NA	NA
1436294_at	1190.48	3388.97	2.85	0.034981759	6.4E-02	Ankrd29	225187	ankyrin repeat domain 29
1433494_at	1310.62	2902.3	2.21	0.178381102	6.4E-02	Cbarp	100503659	calcium channel, voltage-dependent, beta subunit associated regulatory protein
1420054_s_at	231.12	818.03	3.54	0.079524468	6.4E-02	Slc35c2	228875	solute carrier family 35, member C2
1456338_at	118.67	148.31	1.25	0.217816051	6.4E-02	Slc38a9	268706	solute carrier family 38, member 9
1437070_at	197.09	227.82	1.16	0.608555792	6.4E-02	Cdc14b	218294	CDC14 cell division cycle 14B
1434023_at	787.34	1252.44	1.59	0.161813386	6.5E-02	Cep120	225523	centrosomal protein 120
1447825_x_at	1508.44	4334.54	2.87	0.036187916	6.5E-02	Pcdh8	18530	protocadherin 8
1428805_at	783.69	1758.24	2.24	0.08934252	6.5E-02	Slc35e3	215436	solute carrier family 35, member E3
1440973_at	866.24	971.81	1.12	0.47316538	6.5E-02	NA	NA	NA
1417713_at	1216.11	1750.42	1.44	0.086486774	6.5E-02	Eif2s2	67204	eukaryotic translation initiation factor 2, subunit 2 (beta)
1452295_at	192.52	551.47	2.86	0.086486774	6.5E-02	Pmepa1	65112	prostate transmembrane protein, androgen induced 1
1456470_x_at	32.72	51.77	1.58	0.132900774	6.5E-02	NA	NA	NA
1449380_at	3118.32	4285.37	1.37	0.086486774	6.5E-02	Pacsin1	23969	protein kinase C and casein kinase substrate in neurons 1
1456518_at	77.89	275.94	3.54	0.010698866	6.6E-02	Zfp949	71640	zinc finger protein 949
1444072_at	32.34	83.34	2.58	0.021157165	6.6E-02	NA	NA	NA
1421230_a_at	95.41	385.68	4.04	0.0224017	6.6E-02	Msi2	76626	musashi RNA-binding protein 2
1453855_at	217.79	714.58	3.28	0.020177972	6.6E-02	Mxra7	67622	matrix-remodelling associated 7
1415770_at	2110.4	4102.6	1.94	0.038759621	6.6E-02	Wdr6	83669	WD repeat domain 6
1455397_at	1217.22	1306.21	1.07	0.633175091	6.6E-02	Caskin1	268932	CASK interacting protein 1
1416002_x_at	310.65	669.91	2.16	0.059289603	6.6E-02	Cotl1	72042	coactosin-like 1 (Dictyostelium)
1457567_at	12.46	59.92	4.81	0.019255779	6.6E-02	Paip2b	232164	poly(A) binding protein interacting protein 2B
1420388_at	132.22	669.83	5.07	0.001131132	6.6E-02	Prss12	19142	protease, serine 12 neurotrypsin (motopsin)
1454630_at	780.51	1511.67	1.94	0.244709081	6.6E-02	Samd14	217125	sterile alpha motif domain containing 14
1455296_at	2780.27	4128.87	1.49	0.276036288	6.6E-02	Adcy5	224129	adenylate cyclase 5
1424550_at	130.68	329.86	2.52	0.086486774	6.7E-02	Zfyve27	319740	zinc finger, FYVE domain containing 27
1434393_at	243.74	387.91	1.59	0.598968758	6.7E-02	Usp34	17847	ubiquitin specific peptidase 34
1458843_at	185.11	213.58	1.15	0.531090779	6.7E-02	Depdc5	277854	DEP domain containing 5
1429938_at	1415.52	2997.67	2.12	0.125087326	6.7E-02	NA	NA	NA
1460739_at	1230.04	1963.36	1.6	0.132414464	6.7E-02	Zmiz2	52915	zinc finger, MIZ-type containing 2
1452809_at	18	52.12	2.9	0.065659537	6.7E-02	Izumo4	71564	IZUMO family member 4
1452959_a_at	79.96	387.36	4.84	0.001915218	6.8E-02	Capn10	23830	calpain 10
1438288_x_at	16.65	50.79	3.05	0.058829666	6.8E-02	NA	NA	NA
1420287_at	52.2	121.7	2.33	0.190406778	6.8E-02	NA	NA	NA
1425678_a_at	1523.48	3376.04	2.22	0.000296396	6.8E-02	Snrk	20623	SNF related kinase
1438974_x_at	1055.06	1901.68	1.8	0.050936297	6.8E-02	Pitpnm1	18739	phosphatidylinositol transfer protein, membrane-associated 1
1424650_at	45.96	81.21	1.77	0.066208542	6.8E-02	Pdia5	72599	protein disulfide isomerase associated 5
1439826_at	48.9	53.16	1.09	0.128524877	6.8E-02	Hspa14	50497	heat shock protein 14
1429783_at	381.61	1053.16	2.76	0.015939078	6.8E-02	Pdlim5	56376	PDZ and LIM domain 5
1421234_at	16.31	50.6	3.1	0.029241956	6.8E-02	Hnf1a	21405	HNF1 homeobox A
1421821_at	345.89	980.54	2.83	0.087853318	6.8E-02	Ldlr	16835	low density lipoprotein receptor
1417404_at	2386.11	3585.37	1.5	0.104889183	6.8E-02	Elovl6	170439	ELOVL family member 6, elongation of long chain fatty acids (yeast)
1455877_a_at	395.85	617.89	1.56	0.031526132	6.8E-02	Nanos1	332397	nanos homolog 1 (Drosophila)
1416331_a_at	1977.52	2204.94	1.12	0.415058999	6.8E-02	Nfe2l1	18023	nuclear factor, erythroid derived 2,-like 1
1417149_at	130.5	174.31	1.34	0.294810191	6.9E-02	P4ha2	18452	procollagen-proline, 2-oxoglutarate 4-dioxygenase (proline 4-hydroxylase), alpha II polypeptide
1423551_at	116.09	810.65	6.98	0.060115918	6.9E-02	Cdh13	12554	cadherin 13
1416250_at	33.08	75.52	2.28	0.099967256	6.9E-02	Btg2	12227	B cell translocation gene 2, anti-proliferative
1429262_at	4.86	60.11	12.36	0.001776907	6.9E-02	Rassf6	73246	Ras association (RalGDS/AF-6) domain family member 6
1455850_at	22.16	72.39	3.27	0.080673903	6.9E-02	Faap100	71885	Fanconi anemia core complex associated protein 100
1449151_at	185.34	392.12	2.12	0.010967807	6.9E-02	Cdk18	18557	cyclin-dependent kinase 18
1422625_at	1224.01	3452.3	2.82	0.226068559	6.9E-02	Ly6h	23934	lymphocyte antigen 6 complex, locus H
1416872_at	215.34	1163.66	5.4	0.032354788	7.0E-02	Tspan6	56496	tetraspanin 6
1436505_at	798.87	947.79	1.19	0.132537576	7.0E-02	Ppig	228005	peptidyl-prolyl isomerase G (cyclophilin G)
1455160_at	745.74	1588.48	2.13	0.211264285	7.0E-02	NA	NA	NA
1436635_at	76.84	140.98	1.83	0.046779103	7.0E-02	Ube2z	268470	ubiquitin-conjugating enzyme E2Z
1455840_at	735.87	1800.1	2.45	0.08864359	7.0E-02	Rapgef5	217944	Rap guanine nucleotide exchange factor (GEF) 5
1426204_a_at	595.4	1753.51	2.95	0.036840354	7.0E-02	Oprl1	18389	opioid receptor-like 1
1439433_a_at	1125.27	2383.37	2.12	0.013289919	7.0E-02	Slc35a2	22232	solute carrier family 35 (UDP-galactose transporter), member A2
1453267_at	59.86	94.09	1.57	0.386969115	7.0E-02	Zfhx3	11906	zinc finger homeobox 3
1420734_at	1306.65	2575.5	1.97	0.050550302	7.1E-02	Ppp1r3f	54646	protein phosphatase 1, regulatory (inhibitor) subunit 3F
1454838_s_at	110.42	120.59	1.09	0.576399237	7.1E-02	Pkdcc	106522	protein kinase domain containing, cytoplasmic
1449859_at	23.72	62.75	2.65	0.161036817	7.1E-02	Golt1b	66964	golgi transport 1B
1420357_s_at	192.34	398.39	2.07	0.032260323	7.1E-02	NA	NA	NA
1427742_a_at	8.7	82.51	9.48	0.006057039	7.1E-02	Klf6	23849	Kruppel-like factor 6
1455776_x_at	203.66	412.68	2.03	0.021434651	7.1E-02	Bola2	66162	bolA-like 2 (E. coli)
1439493_at	159.27	249.72	1.57	0.209253446	7.1E-02	Zfp827	622675	zinc finger protein 827
1425015_at	62.41	96.51	1.55	6.89E-06	7.1E-02	Ephb2	13844	Eph receptor B2
1427954_at	56.78	203.67	3.59	0.00067536	7.1E-02	BC048403	270802	cDNA sequence BC048403
1418784_at	239.58	408.84	1.71	0.205164601	7.1E-02	Grik5	14809	glutamate receptor, ionotropic, kainate 5 (gamma 2)
1439434_x_at	457.01	510.5	1.12	0.621477187	7.1E-02	Sh2d5	230863	SH2 domain containing 5
1447496_s_at	141.29	252.37	1.79	0.027219694	7.1E-02	Fank1	66930	fibronectin type 3 and ankyrin repeat domains 1
1444413_at	111.53	234.5	2.1	0.028545247	7.1E-02	Ap3s2	11778	adaptor-related protein complex 3, sigma 2 subunit
1446265_at	248.05	328.24	1.32	0.418213028	7.1E-02	Dnm3	103967	dynamin 3
1431212_a_at	14.78	59.09	4	0.012467072	7.2E-02	Trmt6	66926	tRNA methyltransferase 6
1460321_at	8.12	55.71	6.86	0.000134134	7.2E-02	Cntn4	269784	contactin 4
1433712_at	5527.32	8283.7	1.5	0.169377531	7.2E-02	Cep170b	217882	centrosomal protein 170B
1438400_at	708.25	1089.38	1.54	0.157059224	7.2E-02	Kansl3	226976	KAT8 regulatory NSL complex subunit 3
1428173_at	393.05	1157.84	2.95	0.03195974	7.2E-02	Eml2	72205	echinoderm microtubule associated protein like 2
1442030_at	324.51	358.24	1.1	0.459576537	7.2E-02	NA	NA	NA
1449494_at	57.33	917.28	16	0.02253121	7.2E-02	Rab3c	67295	RAB3C, member RAS oncogene family
1436788_at	612.98	929.3	1.52	0.11729358	7.2E-02	Acp2	11432	acid phosphatase 2, lysosomal
1451322_at	124.92	835.26	6.69	0.016877613	7.2E-02	Cmbl	69574	carboxymethylenebutenolidase-like (Pseudomonas)
1436102_at	654.02	862.31	1.32	0.188400617	7.3E-02	Sec22c	215474	SEC22 homolog C, vesicle trafficking protein
1423537_at	6165.5	14562.17	2.36	0.0893803	7.3E-02	Gap43	14432	growth associated protein 43
1447476_at	62.97	127.84	2.03	0.097445396	7.3E-02	Abcc10	224814	ATP-binding cassette, sub-family C (CFTR/MRP), member 10
1427529_at	17.61	70.66	4.01	0.019277728	7.3E-02	Fzd9	14371	frizzled class receptor 9
1417923_at	521.46	1510.85	2.9	0.008527198	7.3E-02	Pak3	18481	p21 protein (Cdc42/Rac)-activated kinase 3
1416588_at	459.13	1873.25	4.08	0.075493552	7.3E-02	Ptprn	19275	protein tyrosine phosphatase, receptor type, N
1435521_at	1641.96	1777.94	1.08	0.855285666	7.3E-02	Msi2	76626	musashi RNA-binding protein 2
1456954_at	782.04	878.75	1.12	0.402334936	7.3E-02	Kcna6	16494	potassium voltage-gated channel, shaker-related, subfamily, member 6
1424303_at	12.32	57.11	4.63	0.025045775	7.3E-02	Depdc7	211896	DEP domain containing 7
1460054_at	5.66	101.56	17.95	0.002899413	7.3E-02	Trappc6a	67091	trafficking protein particle complex 6A
1449556_at	248.55	429.43	1.73	0.144773482	7.4E-02	NA	NA	NA
1439699_at	29.91	60.47	2.02	0.007379331	7.4E-02	NA	NA	NA
1429362_a_at	526.03	969.16	1.84	0.13136748	7.4E-02	Sf3b2	319322	splicing factor 3b, subunit 2
1432268_at	66.59	105.37	1.58	0.344145435	7.4E-02	2310068J16Rik	70281	RIKEN cDNA 2310068J16 gene
1440944_at	9.68	52.14	5.39	0.011358406	7.4E-02	Anks1b	77531	ankyrin repeat and sterile alpha motif domain containing 1B
AFFX-DapX-3_at	12919.42	18301.92	1.42	0.466487352	7.4E-02	NA	NA	NA
1419655_at	825.74	1377.94	1.67	0.180335859	7.4E-02	Tle3	21887	transducin-like enhancer of split 3
1424624_at	4239.01	14420.23	3.4	0.000292611	7.4E-02	2900011O08Rik	67254	RIKEN cDNA 2900011O08 gene
1426094_at	365.09	922.28	2.53	0.026601756	7.4E-02	Rhbdl1	214951	rhomboid, veinlet-like 1 (Drosophila)
1421052_a_at	542.25	1646.28	3.04	0.032404162	7.5E-02	NA	NA	NA
1433551_at	1703.05	4405.81	2.59	0.013837753	7.5E-02	Vat1l	270097	vesicle amine transport protein 1 like
1434849_at	156.15	1002.64	6.42	0.006713264	7.5E-02	Tspyl2	52808	TSPY-like 2
1415793_at	635.79	2115.67	3.33	0.016429937	7.6E-02	Pnpo	103711	pyridoxine 5'-phosphate oxidase
1436184_at	67.08	211.64	3.16	0.022770636	7.6E-02	Zfp512b	269401	zinc finger protein 512B
1424317_at	523.72	800.55	1.53	0.193364522	7.6E-02	Slc25a19	67283	solute carrier family 25 (mitochondrial thiamine pyrophosphate carrier), member 19
1455477_s_at	23.06	50.71	2.2	0.045841161	7.6E-02	Pdzk1ip1	67182	PDZK1 interacting protein 1
1448268_at	1028.37	1851.44	1.8	0.010735817	7.6E-02	Tmed9	67511	transmembrane emp24 protein transport domain containing 9
1435778_at	1179.85	2328.23	1.97	0.006754186	7.6E-02	Ankrd11	77087	ankyrin repeat domain 11
1422533_at	282.8	698.91	2.47	0.061037619	7.6E-02	Cyp51	13121	cytochrome P450, family 51
1423290_at	15.92	56.41	3.54	0.309961771	7.6E-02	Hyou1	12282	hypoxia up-regulated 1
1439549_at	395.22	573.7	1.45	0.084116817	7.6E-02	Prrg3	208748	proline rich Gla (G-carboxyglutamic acid) 3 (transmembrane)
1454764_s_at	6129.36	9223.18	1.5	0.113576877	7.6E-02	Slc38a1	105727	solute carrier family 38, member 1
1447365_at	168.18	269.08	1.6	0.055424045	7.6E-02	NA	NA	NA
1426028_a_at	1261.43	1625.35	1.29	0.369510632	7.6E-02	Cit	12704	citron
1436548_at	439.83	865.74	1.97	0.117130813	7.6E-02	Lyrm9	66274	LYR motif containing 9
1452181_at	10.23	52.98	5.18	0.00129027	7.6E-02	Ckap4	216197	cytoskeleton-associated protein 4
1434572_at	644.26	1780.02	2.76	0.028497899	7.6E-02	Hdac9	79221	histone deacetylase 9
1442180_at	410.95	1629	3.96	0.040251832	7.7E-02	Dleu7	239133	deleted in lymphocytic leukemia, 7
1418149_at	2624.08	4023.22	1.53	0.072635739	7.7E-02	Chga	12652	chromogranin A
1450711_at	3599.77	4608.32	1.28	0.369623732	7.7E-02	Brd4	57261	bromodomain containing 4
1424386_at	114.22	528.82	4.63	0.098285172	7.7E-02	Reep2	225362	receptor accessory protein 2
1435535_at	79.93	90.05	1.13	0.620152832	7.7E-02	Depdc5	277854	DEP domain containing 5
1435044_at	42.93	79.94	1.86	0.018855466	7.7E-02	Ebf4	228598	early B cell factor 4
1427078_at	1314.99	1543.63	1.17	0.314485438	7.7E-02	Snx19	102607	sorting nexin 19
1426584_a_at	223.08	400.63	1.8	0.005981381	7.7E-02	Sord	20322	sorbitol dehydrogenase
1427229_at	59.15	224.9	3.8	0.126868202	7.7E-02	Hmgcr	15357	3-hydroxy-3-methylglutaryl-Coenzyme A reductase
1435328_at	918.81	1269.9	1.38	0.085012383	7.7E-02	Cyhr1	54151	cysteine and histidine rich 1
1417394_at	86.23	127.78	1.48	0.458635186	7.7E-02	Klf4	16600	Kruppel-like factor 4 (gut)
1436479_a_at	320.07	654.92	2.05	0.060446319	7.7E-02	Dpp7	83768	dipeptidylpeptidase 7
1435351_at	29.08	379.42	13.05	0.010963616	7.7E-02	Bend5	67621	BEN domain containing 5
1428780_at	20.63	56.3	2.73	0.032694262	7.7E-02	Tha1	71776	threonine aldolase 1
1445475_at	41.8	61.43	1.47	0.419959234	7.8E-02	Pak6	214230	p21 protein (Cdc42/Rac)-activated kinase 6
1416666_at	8849.38	14266.21	1.61	0.131480539	7.8E-02	Serpine2	20720	serine (or cysteine) peptidase inhibitor, clade E, member 2
1424103_at	432.59	997.6	2.31	0.030139799	7.8E-02	Atg4b	66615	autophagy related 4B, cysteine peptidase
1419030_at	37.28	57.99	1.56	0.273282061	7.8E-02	Ero1l	50527	ERO1-like (S. cerevisiae)
1437832_x_at	544.48	855.2	1.57	0.257391236	7.8E-02	Wars	22375	tryptophanyl-tRNA synthetase
1419428_a_at	2370.7	4761.7	2.01	0.102675174	7.8E-02	Gaa	14387	glucosidase, alpha, acid
1460628_at	65.18	82.78	1.27	0.326852441	7.8E-02	Eme2	193838	essential meiotic structure-specific endonuclease subunit 2
1434661_at	1302.97	3791.55	2.91	0.010667262	7.8E-02	Syngr1	20972	synaptogyrin 1
1415910_s_at	922.87	2442.75	2.65	0.00220704	7.8E-02	Ciapin1	109006	cytokine induced apoptosis inhibitor 1
1422546_at	33.51	79.67	2.38	0.079828006	7.8E-02	Ilf3	16201	interleukin enhancer binding factor 3
1429284_at	52.08	270.13	5.19	0.053576967	7.8E-02	Mob3b	214944	MOB kinase activator 3B
1428156_at	1169.41	1918.35	1.64	0.086486774	7.8E-02	Gng2	14702	guanine nucleotide binding protein (G protein), gamma 2
1435045_s_at	217.18	545.4	2.51	0.011634443	7.9E-02	Mapk8ip2	60597	mitogen-activated protein kinase 8 interacting protein 2
1426989_at	36.09	218.1	6.04	0.031708146	7.9E-02	Clstn3	232370	calsyntenin 3
1436648_at	21.43	94.05	4.39	0.033513973	7.9E-02	Nanos1	332397	nanos homolog 1 (Drosophila)
1440128_s_at	13.49	66.72	4.95	0.054789797	7.9E-02	Sez6l	56747	seizure related 6 homolog like
1457696_at	84.04	155.91	1.86	0.041388272	7.9E-02	Rilp	280408	Rab interacting lysosomal protein
1453569_s_at	311.7	958.65	3.08	0.032643886	7.9E-02	Mark4	232944	MAP/microtubule affinity regulating kinase 4
1430539_at	53.31	113.46	2.13	0.100879652	7.9E-02	Mxra7	67622	matrix-remodelling associated 7
1453609_s_at	85.94	118.24	1.38	0.162123862	7.9E-02	Ccdc9	243846	coiled-coil domain containing 9
1435618_at	621.82	1872.42	3.01	0.07073722	8.0E-02	Pnma2	239157	paraneoplastic antigen MA2
1457671_at	1050.25	1330.11	1.27	0.309069207	8.0E-02	Homer2	26557	homer scaffolding protein 2
1451420_at	354.36	1030.1	2.91	0.055883215	8.0E-02	Ccdc47	67163	coiled-coil domain containing 47
1422532_at	192.44	406.98	2.11	0.172583587	8.0E-02	Xpc	22591	xeroderma pigmentosum, complementation group C
1434828_at	2355.15	7735.48	3.28	0.03620108	8.0E-02	Fam102b	329739	family with sequence similarity 102, member B
1447139_at	65.57	99.44	1.52	0.158892512	8.1E-02	Bcl7c	12055	B cell CLL/lymphoma 7C
1454755_at	16.94	62.85	3.71	0.000111982	8.1E-02	Itpkc	233011	inositol 1,4,5-trisphosphate 3-kinase C
1438396_at	338.14	723.63	2.14	0.146606547	8.1E-02	Ocrl	320634	oculocerebrorenal syndrome of Lowe
1434496_at	93.36	201.07	2.15	0.16266321	8.1E-02	Plk3	12795	polo-like kinase 3
1427938_at	831.91	2198.57	2.64	0.034455111	8.1E-02	Mycbp	56309	MYC binding protein
1418941_at	89.5	125.78	1.41	0.302895192	8.1E-02	Pcdhb22	93893	protocadherin beta 22
1452150_at	2900.3	4970.47	1.71	0.067836339	8.1E-02	AU040320	100317	expressed sequence AU040320
1418713_at	472.28	2533.54	5.36	0.039586552	8.2E-02	Pcbd1	13180	pterin 4 alpha carbinolamine dehydratase/dimerization cofactor of hepatocyte nuclear factor 1 alpha (TCF1) 1
1415978_at	1600.4	5659.41	3.54	0.086486774	8.2E-02	Tubb3	22152	tubulin, beta 3 class III
1455672_s_at	2674.21	6468.66	2.42	0.059355702	8.2E-02	Cplx2	12890	complexin 2
1452682_at	82.69	155.88	1.89	0.207434767	8.2E-02	Fam122b	78755	family with sequence similarity 122, member B
1433469_at	220.88	432.4	1.96	0.201922317	8.2E-02	Lrrn2	16980	leucine rich repeat protein 2, neuronal
1438035_at	29.01	115.64	3.99	0.001077996	8.3E-02	Rmdn2	381110	regulator of microtubule dynamics 2
1435448_at	158.37	267.26	1.69	0.065838134	8.3E-02	Bcl2l11	12125	BCL2-like 11 (apoptosis facilitator)
1455048_at	169.52	243.7	1.44	0.468788234	8.3E-02	Igsf3	78908	immunoglobulin superfamily, member 3
1455066_s_at	844.86	1149.32	1.36	0.20428787	8.3E-02	Mia3	338366	melanoma inhibitory activity 3
1416028_a_at	655.67	2634.11	4.02	0.086486774	8.3E-02	Hn1	15374	hematological and neurological expressed sequence 1
1436381_at	103.3	284.24	2.75	0.048762219	8.3E-02	Dlgap3	242667	discs, large (Drosophila) homolog-associated protein 3
1434054_at	1087.64	1220.78	1.12	0.178285123	8.3E-02	NA	NA	NA
1417507_at	1782.64	5883.3	3.3	0.033806064	8.3E-02	Cyb561	13056	cytochrome b-561
1445564_at	42.62	254.65	5.97	0.024584457	8.3E-02	NA	NA	NA
1421882_a_at	7202.96	8974.01	1.25	0.233559276	8.3E-02	Elavl2	15569	ELAV (embryonic lethal, abnormal vision, Drosophila)-like 2 (Hu antigen B)
1440258_at	299.38	663.76	2.22	0.124483227	8.3E-02	Kcnq2	16536	potassium voltage-gated channel, subfamily Q, member 2
1428646_at	54.99	455.39	8.28	0.209540571	8.3E-02	Pbx1	18514	pre B cell leukemia homeobox 1
1449147_at	2809.85	6474.39	2.3	0.027009667	8.4E-02	Chst1	76969	carbohydrate (keratan sulfate Gal-6) sulfotransferase 1
1423303_at	176.71	498.18	2.82	0.140673594	8.4E-02	Paxip1	55982	PAX interacting (with transcription-activation domain) protein 1
1424929_a_at	147.67	234.51	1.59	0.056998216	8.4E-02	Trim26	22670	tripartite motif-containing 26
1458813_at	56.36	62.89	1.12	0.17997417	8.4E-02	Scn5a	20271	sodium channel, voltage-gated, type V, alpha
1420654_a_at	9.8	140.49	14.33	0.01374781	8.4E-02	Gbe1	74185	glucan (1,4-alpha-), branching enzyme 1
1419189_at	49.83	194.28	3.9	0.025966078	8.4E-02	Vti1a	53611	vesicle transport through interaction with t-SNAREs 1A
1453039_at	118.25	138.4	1.17	0.322153293	8.4E-02	Zfp335	329559	zinc finger protein 335
1435055_a_at	2236.47	4554.58	2.04	0.097619038	8.4E-02	Tom1	21968	target of myb1 trafficking protein
1449518_at	66.54	158.85	2.39	0.235203523	8.5E-02	Qpctl	67369	glutaminyl-peptide cyclotransferase-like
1455291_s_at	454.51	599.48	1.32	0.286472093	8.5E-02	Znrf2	387524	zinc and ring finger 2
1420430_a_at	20.74	166.88	8.05	0.034126452	8.5E-02	Ccdc159	67119	coiled-coil domain containing 159
1435461_at	650.9	2503.31	3.85	0.056933106	8.5E-02	Magi3	99470	membrane associated guanylate kinase, WW and PDZ domain containing 3
1455543_at	108.3	155.97	1.44	0.187064516	8.5E-02	Klhl18	270201	kelch-like 18
1417988_at	1702.83	7296.65	4.29	0.058756395	8.5E-02	Resp18	19711	regulated endocrine-specific protein 18
1457686_at	140.24	171.93	1.23	0.263355657	8.5E-02	Akap17b	338351	A kinase (PRKA) anchor protein 17B
1438968_x_at	1207.42	2023.09	1.68	0.085334467	8.5E-02	Spint2	20733	serine protease inhibitor, Kunitz type 2
1449190_a_at	392.36	1448.76	3.69	0.028742559	8.5E-02	NA	NA	NA
1431569_a_at	319.1	1405.02	4.4	0.061802844	8.5E-02	Lypd1	72585	Ly6/Plaur domain containing 1
1421204_a_at	176.08	498.38	2.83	0.002186351	8.5E-02	Nudt16	75686	nudix (nucleoside diphosphate linked moiety X)-type motif 16
1427176_s_at	82.14	113.8	1.39	0.218056629	8.6E-02	Syne4	233066	spectrin repeat containing, nuclear envelope family member 4
1422635_at	207.48	961.27	4.63	0.052837822	8.6E-02	Ache	11423	acetylcholinesterase
1437912_at	889.6	1533.8	1.72	0.013842489	8.6E-02	Iqsec3	243621	IQ motif and Sec7 domain 3
1417319_at	57.19	69.92	1.22	0.505990197	8.6E-02	Nectin3	58998	nectin cell adhesion molecule 3
1449225_a_at	1617.99	1916.7	1.18	0.039607148	8.6E-02	Mapk8ip2	60597	mitogen-activated protein kinase 8 interacting protein 2
1457717_at	60.04	69.02	1.15	0.20687244	8.6E-02	NA	NA	NA
1459665_s_at	149.5	180.51	1.21	0.575869491	8.6E-02	Mrvi1	17540	MRV integration site 1
1449510_at	39.99	133.51	3.34	0.073239776	8.6E-02	Zfp467	68910	zinc finger protein 467
1431597_a_at	5.32	80.74	15.18	0.000136539	8.6E-02	Nrip3	78593	nuclear receptor interacting protein 3
1424367_a_at	822.79	1727.81	2.1	0.058648308	8.6E-02	Homer2	26557	homer scaffolding protein 2
1424922_a_at	1335.18	1790.92	1.34	0.240919325	8.6E-02	Brd4	57261	bromodomain containing 4
1454910_at	79.19	81.54	1.03	0.182084209	8.7E-02	Rad54l2	81000	RAD54 like 2 (S. cerevisiae)
1453404_at	12.15	50.43	4.15	0.002031466	8.7E-02	Rilpl1	75695	Rab interacting lysosomal protein-like 1
1424757_at	325.14	1052.82	3.24	0.037700025	8.7E-02	Plppr2	235044	phospholipid phosphatase related 2
1448516_at	698.97	1807.52	2.59	0.051604876	8.7E-02	Tsn	22099	translin
1423776_s_at	231.36	613.96	2.65	0.015557527	8.7E-02	Tbc1d22a	223754	TBC1 domain family, member 22a
1418380_at	113.53	184.62	1.63	0.141621175	8.7E-02	Terf1	21749	telomeric repeat binding factor 1
1450510_a_at	120.91	220.07	1.82	0.018656827	8.7E-02	Cacna1a	12286	calcium channel, voltage-dependent, P/Q type, alpha 1A subunit
1417676_a_at	574.56	1312.67	2.28	0.102761131	8.7E-02	Ptpro	19277	protein tyrosine phosphatase, receptor type, O
1437528_x_at	8899.03	16724.28	1.88	0.008997994	8.7E-02	A730017C20Rik	225583	RIKEN cDNA A730017C20 gene
1428663_at	20.29	121.19	5.97	0.102354739	8.7E-02	Sgms2	74442	sphingomyelin synthase 2
1455702_at	72.77	126.36	1.74	0.054955758	8.7E-02	Dcaf5	320808	DDB1 and CUL4 associated factor 5
1440209_at	122.25	196.55	1.61	0.073601293	8.7E-02	1-Mar	72925	membrane-associated ring finger (C3HC4) 1
1426446_at	412.86	754.51	1.83	0.161941626	8.7E-02	6430548M08Rik	234797	RIKEN cDNA 6430548M08 gene
1444437_at	582.46	822.82	1.41	0.386135556	8.7E-02	Usp34	17847	ubiquitin specific peptidase 34
1435809_at	24.37	215.58	8.85	0.001364895	8.7E-02	Ankrd34a	545554	ankyrin repeat domain 34A
1447628_x_at	103.03	283.76	2.75	0.035143537	8.8E-02	Mrps5	77721	mitochondrial ribosomal protein S5
1435784_at	570.96	889.46	1.56	0.210344918	8.8E-02	Atg9a	245860	autophagy related 9A
1454671_at	1349.29	2068.8	1.53	0.056884827	8.8E-02	Insig1	231070	insulin induced gene 1
1420127_s_at	2597.68	2904.44	1.12	0.599808251	8.8E-02	Ccpg1	72278	cell cycle progression 1
1452826_s_at	329.21	410.68	1.25	0.050082773	8.8E-02	Fbxl20	72194	F-box and leucine-rich repeat protein 20
1439649_at	22.18	87.2	3.93	0.182911379	8.8E-02	Azin2	242669	antizyme inhibitor 2
1458585_at	119.98	244.82	2.04	0.342523587	8.8E-02	NA	NA	NA
1417878_at	42.82	69.76	1.63	0.086588298	8.8E-02	E2f1	13555	E2F transcription factor 1
1423172_at	8860.52	11684.86	1.32	0.144673336	8.8E-02	Napb	17957	N-ethylmaleimide sensitive fusion protein attachment protein beta
1434312_at	520.09	763.25	1.47	0.111180673	8.8E-02	Arf6	11845	ADP-ribosylation factor 6
1438957_x_at	10458.99	13740.34	1.31	0.081422588	8.9E-02	Cds2	110911	CDP-diacylglycerol synthase (phosphatidate cytidylyltransferase) 2
1438078_at	166.97	169.24	1.01	0.692813209	8.9E-02	Dgke	56077	diacylglycerol kinase, epsilon
1415746_at	629.02	654.34	1.04	0.302826666	8.9E-02	Cic	71722	capicua transcriptional repressor
1448467_a_at	40.65	270.74	6.66	0.015979968	8.9E-02	Ehbp1l1	114601	EH domain binding protein 1-like 1
1448280_at	4363.54	8968.43	2.06	0.087744995	8.9E-02	Syp	20977	synaptophysin
1436083_at	59.34	127.87	2.15	0.089230425	8.9E-02	Lrp3	435965	low density lipoprotein receptor-related protein 3
1459839_x_at	66.74	130.53	1.96	0.026882441	8.9E-02	Btbd11	74007	BTB (POZ) domain containing 11
1446174_at	154.51	264.49	1.71	0.086486774	8.9E-02	Gm4988	245440	predicted gene 4988
1460275_at	109.76	147.81	1.35	0.139552487	8.9E-02	Gpr3	14748	G-protein coupled receptor 3
1426957_at	703.12	980.11	1.39	0.144556515	8.9E-02	Trp53bp1	27223	transformation related protein 53 binding protein 1
1450945_at	60.53	360.63	5.96	0.054158321	8.9E-02	Prkca	18750	protein kinase C, alpha
1424077_at	808.16	1394.66	1.73	0.340223633	8.9E-02	Gdpd1	66569	glycerophosphodiester phosphodiesterase domain containing 1
1418865_at	320.12	782.15	2.44	0.088313412	9.0E-02	Zfp385a	29813	zinc finger protein 385A
1419172_at	188.74	236.9	1.26	0.185839435	9.0E-02	Dhfr	13361	dihydrofolate reductase
1451672_at	204.1	926.2	4.54	0.006153319	9.0E-02	Grk6	26385	G protein-coupled receptor kinase 6
1436545_at	363.58	514.17	1.41	0.016037789	9.0E-02	Dtx4	207521	deltex 4, E3 ubiquitin ligase
1423281_at	1289.85	5538.18	4.29	0.084779578	9.0E-02	Stmn2	20257	stathmin-like 2
1428417_at	305.66	1421.89	4.65	0.045031004	9.0E-02	Zc2hc1a	67306	zinc finger, C2HC-type containing 1A
1429315_at	2588.93	3018.78	1.17	0.351090477	9.0E-02	Syt11	229521	synaptotagmin XI
1435539_at	568.82	678.75	1.19	0.598030979	9.0E-02	Htt	15194	huntingtin
1423103_at	581.3	1336.94	2.3	0.055336684	9.0E-02	NA	NA	NA
1444008_at	1862.5	4036.18	2.17	0.105746791	9.0E-02	Gm2137	100039284	predicted gene 2137
AFFX-r2-Bs-dap-3_at	14653.94	17454.58	1.19	0.579402103	9.0E-02	NA	NA	NA
1455440_at	1384.57	1772.43	1.28	0.473219331	9.0E-02	Clcn6	26372	chloride channel, voltage-sensitive 6
1442093_at	20.25	60.22	2.97	0.063428636	9.0E-02	Azin2	242669	antizyme inhibitor 2
1442368_at	75.22	82.26	1.09	0.580786693	9.0E-02	Kctd12b	207474	potassium channel tetramerisation domain containing 12b
1439369_x_at	420.08	869.23	2.07	0.005309864	9.1E-02	Slc9a3r2	65962	solute carrier family 9 (sodium/hydrogen exchanger), member 3 regulator 2
1436053_at	67.73	113.49	1.68	0.059873665	9.1E-02	Tbc1d22b	381085	TBC1 domain family, member 22B
1434340_at	432.14	902.01	2.09	0.088172492	9.1E-02	Uqcr10	66152	ubiquinol-cytochrome c reductase, complex III subunit X
1450738_at	1050.98	1519.49	1.45	0.30594987	9.1E-02	Kif21a	16564	kinesin family member 21A
1428072_a_at	15.49	118.84	7.67	0.009284431	9.1E-02	Dolpp1	57170	dolichyl pyrophosphate phosphatase 1
1425176_at	10.64	60.48	5.68	4.51E-06	9.1E-02	C1ql3	227580	C1q-like 3
1437874_s_at	2591.67	4012.17	1.55	0.001690894	9.1E-02	Hexb	15212	hexosaminidase B
1428642_at	53.69	457.23	8.52	0.05333949	9.1E-02	Slc35d3	76157	solute carrier family 35, member D3
1460586_at	1269	1653.99	1.3	0.379753639	9.1E-02	Megf8	269878	multiple EGF-like-domains 8
1422522_at	126.87	193.1	1.52	0.063592802	9.2E-02	Fxr2	23879	fragile X mental retardation, autosomal homolog 2
1433799_at	304.94	672.78	2.21	0.000255238	9.2E-02	Rdh13	108841	retinol dehydrogenase 13 (all-trans and 9-cis)
1449987_at	158.23	159.65	1.01	0.73599402	9.2E-02	Alk	11682	anaplastic lymphoma kinase
1420013_s_at	271.44	356.18	1.31	0.091461685	9.2E-02	Lss	16987	lanosterol synthase
1417219_s_at	123.29	780.44	6.33	0.056739258	9.2E-02	Tmsb10	19240	thymosin, beta 10
1416600_a_at	1208.52	5190.41	4.29	0.001307331	9.2E-02	Rcan1	54720	regulator of calcineurin 1
1455772_at	104.63	316.01	3.02	0.007265665	9.2E-02	Pgr	18667	progesterone receptor
1426511_at	84.35	254.81	3.02	0.059951719	9.2E-02	Susd2	71733	sushi domain containing 2
1460401_at	1288	2183.75	1.7	0.086486774	9.2E-02	Edem3	66967	ER degradation enhancer, mannosidase alpha-like 3
1417431_a_at	114.26	248.79	2.18	0.099288089	9.2E-02	Sphk2	56632	sphingosine kinase 2
1428434_at	1356.58	4049.46	2.99	0.051958533	9.2E-02	Zcchc12	72693	zinc finger, CCHC domain containing 12
1417450_a_at	26.03	60.41	2.32	0.005197301	9.2E-02	Tacc3	21335	transforming, acidic coiled-coil containing protein 3
1426864_a_at	4364.36	4445.52	1.02	0.815168585	9.2E-02	Ncam1	17967	neural cell adhesion molecule 1
1418152_at	152.29	725.72	4.77	0.051168893	9.3E-02	Hmgn5	50887	high-mobility group nucleosome binding domain 5
1434315_at	1546.39	2403.38	1.55	0.192005132	9.3E-02	Nipal3	74552	NIPA-like domain containing 3
1423240_at	99.34	119.3	1.2	0.60226901	9.3E-02	Src	20779	Rous sarcoma oncogene
1455606_at	507.3	530.01	1.04	0.665230173	9.3E-02	N4bp1	80750	NEDD4 binding protein 1
1453518_at	39.02	73.83	1.89	0.032824826	9.3E-02	Pdzd11	72621	PDZ domain containing 11
1435808_at	10.11	57.3	5.67	0.002718833	9.3E-02	Iba57	216792	IBA57 homolog, iron-sulfur cluster assembly
1425339_at	8.91	166.83	18.72	0.040944341	9.3E-02	Plcb4	18798	phospholipase C, beta 4
1455020_at	410.71	1175.59	2.86	0.046376139	9.4E-02	Snx25	102141	sorting nexin 25
1452620_at	25.51	57.79	2.27	0.086486774	9.4E-02	Pck2	74551	phosphoenolpyruvate carboxykinase 2 (mitochondrial)
1425969_a_at	149.87	291.58	1.95	0.075907871	9.4E-02	Htt	15194	huntingtin
1449187_at	1088.46	1267.17	1.16	0.231132286	9.4E-02	Pdgfa	18590	platelet derived growth factor, alpha
1428570_at	256.45	598.82	2.34	0.037955543	9.4E-02	Ccnc	51813	cyclin C
1452340_at	878.28	1182.93	1.35	0.049381048	9.4E-02	Zfp518b	100515	zinc finger protein 518B
1447703_x_at	524.5	1343.21	2.56	0.054768846	9.4E-02	Zfp593	68040	zinc finger protein 593
1418542_s_at	25.41	75.73	2.98	1.92E-05	9.4E-02	Cenpo	52504	centromere protein O
1455310_at	269.54	283.82	1.05	0.568240471	9.4E-02	NA	NA	NA
1416242_at	124.05	575.5	4.64	0.058799062	9.4E-02	Klhl13	67455	kelch-like 13
1436525_at	214.63	344.51	1.61	0.043084953	9.5E-02	Ap3s2	11778	adaptor-related protein complex 3, sigma 2 subunit
1417329_at	303.4	513.71	1.69	0.358601248	9.5E-02	Slc23a2	54338	solute carrier family 23 (nucleobase transporters), member 2
1442044_at	63.03	99.92	1.59	0.317795801	9.5E-02	NA	NA	NA
1436428_at	359.61	912.41	2.54	0.086486774	9.5E-02	Chrnb2	11444	cholinergic receptor, nicotinic, beta polypeptide 2 (neuronal)
1421624_a_at	38.07	51.7	1.36	0.348274965	9.5E-02	Enah	13800	enabled homolog (Drosophila)
1434920_a_at	3894.69	9792.46	2.51	0.032312096	9.5E-02	Evl	14026	Ena-vasodilator stimulated phosphoprotein
1438731_at	67.06	96	1.43	0.192347792	9.5E-02	Sgsh	27029	N-sulfoglucosamine sulfohydrolase (sulfamidase)
1441943_x_at	608.46	1546.42	2.54	5.03E-06	9.5E-02	Ciapin1	109006	cytokine induced apoptosis inhibitor 1
1443609_s_at	1273.44	1518.32	1.19	0.05436642	9.5E-02	Syvn1	74126	synovial apoptosis inhibitor 1, synoviolin
1448850_a_at	3562.93	6127.35	1.72	0.039176209	9.5E-02	Dnajc5	13002	DnaJ heat shock protein family (Hsp40) member C5
1455306_at	547.08	666.66	1.22	0.444442303	9.5E-02	Fam193a	231128	family with sequence similarity 193, member A
1436004_at	383.28	1000.18	2.61	0.043500264	9.5E-02	Usp27x	54651	ubiquitin specific peptidase 27, X chromosome
1441047_at	192.87	242.92	1.26	0.136545725	9.6E-02	Slc45a4	106068	solute carrier family 45, member 4
1433493_at	36.34	82.46	2.27	0.164651098	9.6E-02	Miga2	108958	mitoguardin 2
1451079_at	69.98	70.79	1.01	0.835518437	9.6E-02	Adpgk	72141	ADP-dependent glucokinase
1448446_at	155.52	252.9	1.63	0.103274925	9.6E-02	Deaf1	54006	deformed epidermal autoregulatory factor 1 (Drosophila)
1451595_a_at	8098.57	10187.21	1.26	0.335598461	9.6E-02	Kcnq2	16536	potassium voltage-gated channel, subfamily Q, member 2
1452219_at	171.4	436.1	2.54	0.086486774	9.6E-02	Tmem63b	224807	transmembrane protein 63b
1434926_at	196.13	417.8	2.13	0.042560309	9.6E-02	Arhgef11	213498	Rho guanine nucleotide exchange factor (GEF) 11
1433808_at	272.32	560.84	2.06	0.157676565	9.6E-02	Mroh1	223658	maestro heat-like repeat family member 1
1423966_at	298.58	671.92	2.25	0.296050009	9.6E-02	Cd99l2	171486	CD99 antigen-like 2
1456926_at	49.39	196.79	3.98	0.022690326	9.6E-02	Rims4	241770	regulating synaptic membrane exocytosis 4
1429546_at	8.31	50.6	6.09	0.001738579	9.7E-02	NA	NA	NA
1448374_at	377.26	1166.09	3.09	0.088045492	9.7E-02	Med28	66999	mediator complex subunit 28
1435352_at	304.11	622.65	2.05	0.082864074	9.7E-02	Pigk	329777	phosphatidylinositol glycan anchor biosynthesis, class K
1438081_at	234.07	647.32	2.77	0.087433196	9.7E-02	Mcc	328949	mutated in colorectal cancers
1439707_at	140.02	323.41	2.31	0.027803091	9.7E-02	C230034O21Rik	319342	RIKEN cDNA C230034O21 gene
1451994_s_at	982.03	3068.68	3.12	0.030381928	9.7E-02	Glyr1	74022	glyoxylate reductase 1 homolog (Arabidopsis)
1431073_at	23.37	103.75	4.44	0.021997579	9.7E-02	Ptar1	72351	protein prenyltransferase alpha subunit repeat containing 1
1436610_at	180.61	197.19	1.09	0.366278865	9.7E-02	Ankrd12	106585	ankyrin repeat domain 12
1418894_s_at	223.5	589.32	2.64	0.071260761	9.7E-02	Pbx2	18515	pre B cell leukemia homeobox 2
1424683_at	4233.1	6550.61	1.55	0.132985542	9.7E-02	Fam134b	66270	family with sequence similarity 134, member B
1439368_a_at	517.83	1173.85	2.27	0.034455111	9.7E-02	Slc9a3r2	65962	solute carrier family 9 (sodium/hydrogen exchanger), member 3 regulator 2
1416542_at	128.38	260.44	2.03	0.066754515	9.7E-02	Phf1	21652	PHD finger protein 1
1429435_x_at	1246.73	1273.74	1.02	0.758784922	9.7E-02	Pik3ca	18706	phosphatidylinositol 3-kinase, catalytic, alpha polypeptide
1448619_at	834.2	1058.38	1.27	0.212324773	9.8E-02	Dhcr7	13360	7-dehydrocholesterol reductase
1455011_at	369.53	646.44	1.75	0.141229956	9.8E-02	Stard4	170459	StAR-related lipid transfer (START) domain containing 4
1439038_at	111.06	273.93	2.47	0.028377469	9.8E-02	Khnyn	219094	KH and NYN domain containing
1423819_s_at	4996.82	8969.24	1.79	0.143040538	9.8E-02	Arl6ip1	54208	ADP-ribosylation factor-like 6 interacting protein 1
1448904_at	1368.51	1920.06	1.4	0.036483533	9.8E-02	Fam3c	27999	family with sequence similarity 3, member C
1450728_at	380	1055.6	2.78	0.01143791	9.8E-02	Fjx1	14221	four jointed box 1 (Drosophila)
1451731_at	1479.36	1936.25	1.31	0.290151146	9.8E-02	Abca3	27410	ATP-binding cassette, sub-family A (ABC1), member 3
1419455_at	173.72	207.29	1.19	0.291434355	9.8E-02	Il10rb	16155	interleukin 10 receptor, beta
1453087_at	460.85	589.29	1.28	0.282125222	9.8E-02	6330403L08Rik	70744	RIKEN cDNA 6330403L08 gene
1439770_at	355.45	876.36	2.47	0.159568083	9.9E-02	Nyap1	243300	neuronal tyrosine-phosphorylated phosphoinositide 3-kinase adaptor 1
1417312_at	60.25	511.17	8.48	0.024247011	9.9E-02	Dkk3	50781	dickkopf WNT signaling pathway inhibitor 3
1435899_at	81.04	212.47	2.62	0.103891974	9.9E-02	Kdsr	70750	3-ketodihydrosphingosine reductase
1423291_s_at	1287.03	1419.29	1.1	0.616836407	9.9E-02	Hyou1	12282	hypoxia up-regulated 1
1435048_at	2049.89	2574.32	1.26	0.175277403	9.9E-02	AI854703	243373	expressed sequence AI854703
1458375_at	642.92	826.9	1.29	0.301322919	9.9E-02	Klhl32	212390	kelch-like 32
1448625_at	1991.18	2904.07	1.46	0.328129981	9.9E-02	Golga2	99412	golgi autoantigen, golgin subfamily a, 2
1415704_a_at	2400.12	3894.98	1.62	0.016578192	9.9E-02	Cdv3	321022	carnitine deficiency-associated gene expressed in ventricle 3
1424228_at	108.27	161.7	1.49	0.127474875	9.9E-02	Polr3h	78929	polymerase (RNA) III (DNA directed) polypeptide H
1443528_at	72.5	158.4	2.18	0.04312961	9.9E-02	Ttbk1	106763	tau tubulin kinase 1
1460436_at	2701.87	2919.18	1.08	0.520194381	9.9E-02	Ndst1	15531	N-deacetylase/N-sulfotransferase (heparan glucosaminyl) 1
1437642_at	221.2	798.97	3.61	0.055094094	9.9E-02	Agfg2	231801	ArfGAP with FG repeats 2
1428687_at	125.04	132.98	1.06	0.628857969	9.9E-02	Zfp687	78266	zinc finger protein 687
1418485_at	1020.03	1761.68	1.73	0.116641442	9.9E-02	Slc4a3	20536	solute carrier family 4 (anion exchanger), member 3
1448660_at	1962.42	5779.91	2.95	0.025270545	1.0E-01	Arhgdig	14570	Rho GDP dissociation inhibitor (GDI) gamma
1426791_at	112.2	224.77	2	0.245326877	1.0E-01	Rusc2	100213	RUN and SH3 domain containing 2
1452694_at	1314.62	2626.08	2	0.062024079	1.0E-01	Ip6k1	27399	inositol hexaphosphate kinase 1
1435974_at	184.98	375.81	2.03	0.006234063	1.0E-01	Arhgef9	236915	CDC42 guanine nucleotide exchange factor (GEF) 9
1460601_at	966.25	2629.42	2.72	0.020223885	1.0E-01	Myrip	245049	myosin VIIA and Rab interacting protein
1415670_at	232.94	451.46	1.94	0.17078827	NA	Copg1	54161	coatomer protein complex, subunit gamma 1
1415671_at	1639.57	6415.08	3.91	0.01637784	NA	Atp6v0d1	11972	ATPase, H+ transporting, lysosomal V0 subunit D1
1415672_at	7274.51	6833.58	NA	0.859291806	NA	Golga7	57437	golgi autoantigen, golgin subfamily a, 7
1415673_at	81.68	124.56	1.52	0.004048828	NA	Psph	100678	phosphoserine phosphatase
1415674_a_at	192.88	1083.59	5.62	0.027795848	NA	Trappc4	60409	trafficking protein particle complex 4
1415675_at	189.75	482.65	2.54	0.060057501	NA	Dpm2	13481	dolichol-phosphate (beta-D) mannosyltransferase 2
1415676_a_at	2914.86	8884.62	3.05	0.104743951	NA	Psmb5	19173	proteasome (prosome, macropain) subunit, beta type 5
1415677_at	223.42	755.06	3.38	0.056458833	NA	Dhrs1	52585	dehydrogenase/reductase (SDR family) member 1
1415678_at	2073.21	3563.31	1.72	0.065773938	NA	Ppm1a	19042	protein phosphatase 1A, magnesium dependent, alpha isoform
1415679_at	2826.17	5598.18	1.98	0.007960191	NA	Psenen	66340	presenilin enhancer gamma secretase subunit
1415680_at	100.34	67.2	NA	0.394419598	NA	Anapc1	17222	anaphase promoting complex subunit 1
1415681_at	663.08	2868.89	4.33	0.002706228	NA	Mrpl43	94067	mitochondrial ribosomal protein L43
1415682_at	139.84	149.29	1.07	0.862697933	NA	Xpo7	65246	exportin 7
1415683_at	2048.61	2571.13	1.26	0.056335581	NA	Nmt1	18107	N-myristoyltransferase 1
1415684_at	573.5	788.64	1.38	0.176117135	NA	Atg5	11793	autophagy related 5
1415685_at	95.58	117.11	1.23	0.510106083	NA	Mtif2	76784	mitochondrial translational initiation factor 2
1415686_at	807.83	1561.66	1.93	0.062419215	NA	Rab14	68365	RAB14, member RAS oncogene family
1415687_a_at	6597	12153.43	1.84	0.15512337	NA	Psap	19156	prosaposin
1415688_at	2100.11	2127.1	1.01	0.724198348	NA	Ube2g1	67128	ubiquitin-conjugating enzyme E2G 1
1415689_s_at	494.19	167.92	NA	0.086486774	NA	Zkscan3	72739	zinc finger with KRAB and SCAN domains 3
1415690_at	805.1	3159.26	3.92	0.053330766	NA	Mrpl27	94064	mitochondrial ribosomal protein L27
1415691_at	3063.94	1749.04	NA	0.095015823	NA	Dlg1	13383	discs, large homolog 1 (Drosophila)
1415692_s_at	4038.52	5793.62	1.43	0.323036005	NA	Canx	12330	calnexin
1415693_at	93.42	189.66	2.03	0.059045212	NA	Derl1	67819	Der1-like domain family, member 1
1415695_at	776.47	2734.81	3.52	0.086486774	NA	Psma1	26440	proteasome (prosome, macropain) subunit, alpha type 1
1415696_at	1864.87	2368.44	1.27	0.149449548	NA	Sar1a	20224	secretion associated Ras related GTPase 1A
1415697_at	234.83	342.9	1.46	0.246311771	NA	G3bp2	23881	GTPase activating protein (SH3 domain) binding protein 2
1415698_at	177.82	97.22	NA	0.312307692	NA	Golm1	105348	golgi membrane protein 1
1415699_a_at	1520.75	2676.83	1.76	0.054367345	NA	Gps1	209318	G protein pathway suppressor 1
1415700_a_at	2364.4	3310.6	1.4	0.329976804	NA	Ssr3	67437	signal sequence receptor, gamma
1415701_x_at	13821.52	15660.78	1.13	0.094096309	NA	NA	NA	NA
1415702_a_at	5737.96	8956.65	1.56	0.070315322	NA	Ctbp1	13016	C-terminal binding protein 1
1415703_at	208.64	212.91	1.02	0.982241811	NA	Huwe1	59026	HECT, UBA and WWE domain containing 1
1415705_at	432.36	956.16	2.21	0.015851532	NA	Smim7	66818	small integral membrane protein 7
1415706_at	2499.72	3071.2	1.23	0.293163394	NA	Copa	12847	coatomer protein complex subunit alpha
1415707_at	686.09	1047.21	1.53	0.124660398	NA	Anapc2	99152	anaphase promoting complex subunit 2
1415708_at	1573.24	2727.82	1.73	0.184755729	NA	Tug1	544752	taurine upregulated gene 1
1415710_at	123.88	576.12	4.65	0.049018771	NA	Cox18	231430	cytochrome c oxidase assembly protein 18
1415711_at	548.24	734.5	1.34	0.231583857	NA	Arfgef1	211673	ADP-ribosylation factor guanine nucleotide-exchange factor 1(brefeldin A-inhibited)
1415712_at	1406.8	626.26	NA	0.162580207	NA	Zranb1	360216	zinc finger, RAN-binding domain containing 1
1415713_a_at	704.12	1204.44	1.71	0.037396898	NA	Ddx24	27225	DEAD (Asp-Glu-Ala-Asp) box polypeptide 24
1415714_a_at	161.17	617.72	3.83	0.086486774	NA	Snrnp27	66618	small nuclear ribonucleoprotein 27 (U4/U6.U5)
1415715_at	306.7	487.78	1.59	0.09535558	NA	Tmem129	68366	transmembrane protein 129
1415716_a_at	18734.64	10399.96	NA	0.247738647	NA	NA	NA	NA
1415717_at	404.83	852.56	2.11	0.048840531	NA	Rnf220	66743	ring finger protein 220
1415718_at	734.88	752.13	1.02	0.777435043	NA	Sap30l	50724	SAP30-like
1415719_s_at	650.37	1192.71	1.83	0.191880842	NA	Armc1	74252	armadillo repeat containing 1
1415720_s_at	27.24	73.57	2.7	0.024815443	NA	Mad2l1bp	66591	MAD2L1 binding protein
1415721_a_at	755.65	1791.78	2.37	0.06048366	NA	Naa60	74763	N(alpha)-acetyltransferase 60, NatF catalytic subunit
1415722_a_at	341.19	856.61	2.51	0.186784284	NA	Vta1	66201	vesicle (multivesicular body) trafficking 1
1415723_at	5704.92	6190.82	1.09	0.164555776	NA	Eif5	217869	eukaryotic translation initiation factor 5
1415724_a_at	1519.1	1752.4	1.15	0.480636556	NA	Cdc42	12540	cell division cycle 42
1415725_at	288.44	567.22	1.97	0.015388443	NA	Rrn3	106298	RRN3 RNA polymerase I transcription factor homolog (yeast)
1415726_at	2562.66	2918.65	1.14	0.337880843	NA	Ankrd17	81702	ankyrin repeat domain 17
1415727_at	755.94	2032.11	2.69	0.032282925	NA	Apoa1bp	246703	apolipoprotein A-I binding protein
1415728_at	69.77	51.42	NA	0.37506236	NA	Pabpn1	54196	poly(A) binding protein, nuclear 1
1415729_at	899.6	699.29	NA	0.617425559	NA	Pdpk1	18607	3-phosphoinositide dependent protein kinase 1
1415730_at	1287.33	1010.85	NA	0.334943638	NA	Cpsf7	269061	cleavage and polyadenylation specific factor 7
1415731_at	148.29	234.19	1.58	0.236606685	NA	Angel2	52477	angel homolog 2 (Drosophila)
1415732_at	139.26	512.47	3.68	0.031326366	NA	Abhd16a	193742	abhydrolase domain containing 16A
1415733_a_at	735.34	1454.91	1.98	0.027837794	NA	NA	NA	NA
1415734_at	8072.76	9773.05	1.21	0.020520179	NA	Rab7	19349	RAB7, member RAS oncogene family
1415735_at	299.48	700.42	2.34	0.078201248	NA	Ddb1	13194	damage specific DNA binding protein 1
1415736_at	201.82	398.57	1.97	0.035090674	NA	Pfdn5	56612	prefoldin 5
1415737_at	1665.16	3760.16	2.26	0.157171381	NA	Rfk	54391	riboflavin kinase
1415738_at	91.99	86.85	NA	0.874970776	NA	Txndc12	66073	thioredoxin domain containing 12 (endoplasmic reticulum)
1415739_at	1252.87	2324.84	1.86	0.215771882	NA	Rbm42	68035	RNA binding motif protein 42
1415740_at	3189.39	4797.05	1.5	0.208325538	NA	Psmc5	19184	protease (prosome, macropain) 26S subunit, ATPase 5
1415741_at	836.68	1302.73	1.56	0.38210662	NA	Tmem165	21982	transmembrane protein 165
1415742_at	185.56	312.07	1.68	0.086486774	NA	Aup1	11993	ancient ubiquitous protein 1
1415743_at	472.19	733.16	1.55	0.086108032	NA	Hdac5	15184	histone deacetylase 5
1415744_at	2035.81	3891.65	1.91	0.192269374	NA	Pfdn6	14976	prefoldin subunit 6
1415745_a_at	1017.31	1210.02	1.19	0.201930534	NA	Dscr3	13185	Down syndrome critical region gene 3
1415747_s_at	774.04	818.11	1.06	0.494525172	NA	Riok3	66878	RIO kinase 3
1415748_a_at	194.11	490.77	2.53	0.010869691	NA	Dctn5	59288	dynactin 5
1415749_a_at	2735.35	5213.28	1.91	0.06791487	NA	Rragc	54170	Ras-related GTP binding C
1415750_at	15.07	23.39	NA	0.414212017	NA	Tbl3	213773	transducin (beta)-like 3
1415751_at	3181.07	3609.46	1.13	0.439618708	NA	Hp1bp3	15441	heterochromatin protein 1, binding protein 3
1415752_at	6382.7	12752.58	2	0.017129364	NA	BC031181	407819	cDNA sequence BC031181
1415753_at	1235.31	2605.49	2.11	0.02211646	NA	Abhd17a	216169	abhydrolase domain containing 17A
1415754_at	1752.51	3189.09	1.82	0.141190441	NA	Polr2f	69833	polymerase (RNA) II (DNA directed) polypeptide F
1415755_a_at	987.73	1851.91	1.87	0.268740784	NA	Ube2v1	66589	ubiquitin-conjugating enzyme E2 variant 1
1415756_a_at	859.1	1469.82	1.71	0.246872798	NA	Snapin	20615	SNAP-associated protein
1415757_at	24.76	111.61	4.51	0.014492709	NA	Gbf1	107338	golgi-specific brefeldin A-resistance factor 1
1415758_at	1478.9	430.7	NA	0.077526294	NA	Fryl	72313	FRY like transcription coactivator
1415759_a_at	999.41	2819.58	2.82	0.116958855	NA	Lamtor5	68576	late endosomal/lysosomal adaptor, MAPK and MTOR activator 5
1415760_s_at	434.77	1488.71	3.42	0.03227902	NA	Atox1	11927	antioxidant 1 copper chaperone
1415761_at	125.93	442.02	3.51	0.060096511	NA	Mrpl52	68836	mitochondrial ribosomal protein L52
1415762_x_at	711.26	1158.89	1.63	0.229343019	NA	Mrpl52	68836	mitochondrial ribosomal protein L52
1415763_a_at	1218.11	1382.48	1.13	0.266980338	NA	Tmem234	76799	transmembrane protein 234
1415764_at	4934.08	1443.77	NA	0.004567877	NA	NA	NA	NA
1415765_at	349.99	320.7	NA	0.987620853	NA	Hnrnpul2	68693	heterogeneous nuclear ribonucleoprotein U-like 2
1415766_at	1365.44	2733.94	2	0.225551369	NA	Sec22b	20333	SEC22 homolog B, vesicle trafficking protein
1415767_at	168.78	564.32	3.34	0.086486774	NA	Ythdf1	228994	YTH domain family 1
1415768_a_at	2404.92	2686.89	1.12	0.36375093	NA	Ube2r2	67615	ubiquitin-conjugating enzyme E2R 2
1415769_at	993.41	1219.5	1.23	0.300339736	NA	Itch	16396	itchy, E3 ubiquitin protein ligase
1415771_at	841.19	1654.11	1.97	0.173563346	NA	Ncl	17975	nucleolin
1415772_at	678.56	559.55	NA	0.636827047	NA	Ncl	17975	nucleolin
1415773_at	30.91	35.46	NA	0.118617233	NA	Ncl	17975	nucleolin
1415774_at	59.56	140.06	2.35	0.067812663	NA	Elp2	58523	elongator acetyltransferase complex subunit 2
1415775_at	1307	2021	1.55	0.209354429	NA	Rbbp7	245688	retinoblastoma binding protein 7
1415776_at	171.49	220.7	1.29	0.086486774	NA	Aldh3a2	11671	aldehyde dehydrogenase family 3, subfamily A2
1415777_at	4.62	4.31	NA	0.003742858	NA	Pnliprp1	18946	pancreatic lipase related protein 1
1415778_at	2555.83	7195.75	2.82	0.115957636	NA	Morf4l2	56397	mortality factor 4 like 2
1415779_s_at	11298.26	23752.79	2.1	0.038845285	NA	Actg1	11465	actin, gamma, cytoplasmic 1
1415780_a_at	794.79	1496.08	1.88	0.090348112	NA	Armcx2	67416	armadillo repeat containing, X-linked 2
1415781_a_at	17252.41	24066.49	1.39	0.143084164	NA	Sumo2	170930	small ubiquitin-like modifier 2
1415782_at	5257.21	10647.44	2.03	0.253403273	NA	Sumo2	170930	small ubiquitin-like modifier 2
1415783_at	1008.26	1397.18	1.39	0.296218935	NA	Vps35	65114	VPS35 retromer complex component
1415784_at	18.47	7.82	NA	0.052660495	NA	Vps35	65114	VPS35 retromer complex component
1415785_a_at	1118.41	1997.39	1.79	0.16557302	NA	Cct8	12469	chaperonin containing Tcp1, subunit 8 (theta)
1415786_at	9.13	4.92	NA	6.80E-06	NA	Pgc	109820	progastricsin (pepsinogen C)
1415787_at	43	89.66	2.09	0.152155534	NA	Ganab	14376	alpha glucosidase 2 alpha neutral subunit
1415788_at	1907.1	2792.38	1.46	0.24426658	NA	NA	NA	NA
1415789_a_at	96.47	207.36	2.15	0.172955047	NA	NA	NA	NA
1415790_at	146	200.32	1.37	0.342074849	NA	NA	NA	NA
1415791_at	694.72	876.49	1.26	0.467872581	NA	Rnf34	80751	ring finger protein 34
1415792_at	297.49	449.62	1.51	0.19052093	NA	Rbck1	24105	RanBP-type and C3HC4-type zinc finger containing 1
1415794_a_at	7783.62	8824.64	1.13	0.316881897	NA	Spin1	20729	spindlin 1
1415795_at	11.98	30.69	NA	0.092123446	NA	Spin1	20729	spindlin 1
1415796_at	7689.44	7322.21	NA	0.88054887	NA	Dazap2	23994	DAZ associated protein 2
1415797_at	68.4	44.16	NA	0.000621502	NA	Ddr1	12305	discoidin domain receptor family, member 1
1415798_at	5.23	4.22	NA	0.000201182	NA	Ddr1	12305	discoidin domain receptor family, member 1
1415799_at	998.77	2832.73	2.84	0.010092069	NA	Wbp11	60321	WW domain binding protein 11
1415800_at	4560.6	1503.77	NA	0.068207397	NA	Gja1	14609	gap junction protein, alpha 1
1415801_at	4.75	5.16	NA	3.06E-05	NA	Gja1	14609	gap junction protein, alpha 1
1415802_at	1397.04	1246.32	NA	0.952371905	NA	Slc16a1	20501	solute carrier family 16 (monocarboxylic acid transporters), member 1
1415803_at	1222.22	1692.87	1.39	0.398497923	NA	Cx3cl1	20312	chemokine (C-X3-C motif) ligand 1
1415804_at	135.46	185.93	1.37	0.257075715	NA	Cx3cl1	20312	chemokine (C-X3-C motif) ligand 1
1415805_at	4.59	4.22	NA	0.086486774	NA	Clps	109791	colipase, pancreatic
1415806_at	316.42	481.75	1.52	0.249362629	NA	Plat	18791	plasminogen activator, tissue
1415807_s_at	5.3	18.5	NA	0.001412888	NA	Srsf2	20382	serine/arginine-rich splicing factor 2
1415808_at	4.9	4.22	NA	0.000138303	NA	Tpbpa	21984	trophoblast specific protein alpha
1415809_at	4.59	4.22	NA	0.086486774	NA	Tpbpa	21984	trophoblast specific protein alpha
1415810_at	9.01	4.36	NA	0.004418357	NA	Uhrf1	18140	ubiquitin-like, containing PHD and RING finger domains, 1
1415811_at	4.6	4.22	NA	0.026813952	NA	Uhrf1	18140	ubiquitin-like, containing PHD and RING finger domains, 1
1415812_at	177.8	117.95	NA	0.434417753	NA	Gsn	227753	gelsolin
1415813_at	462.74	580.21	1.25	0.176791988	NA	Api5	11800	apoptosis inhibitor 5
1415814_at	4212.24	7520.23	1.79	0.075393254	NA	Atp6v1b2	11966	ATPase, H+ transporting, lysosomal V1 subunit B2
1415815_at	4.77	4.64	NA	0.000208088	NA	Trim27	19720	tripartite motif-containing 27
1415816_at	3549.23	5920.86	1.67	0.163854169	NA	Cct7	12468	chaperonin containing Tcp1, subunit 7 (eta)
1415817_s_at	646.65	2164.29	3.35	0.086486774	NA	Cct7	12468	chaperonin containing Tcp1, subunit 7 (eta)
1415818_at	144.09	154.37	1.07	0.487928912	NA	Anxa6	11749	annexin A6
1415819_a_at	858.61	2534.75	2.95	0.069170198	NA	Ppp2r1a	51792	protein phosphatase 2, regulatory subunit A, alpha
1415820_x_at	1537.02	1857	1.21	0.072977929	NA	Nono	53610	non-POU-domain-containing, octamer binding protein
1415821_at	7101.45	7784.51	1.1	0.562042998	NA	Nptn	20320	neuroplastin
1415822_at	16629.3	13625.27	NA	0.607042898	NA	Scd2	20250	stearoyl-Coenzyme A desaturase 2
1415823_at	68.27	54.01	NA	0.726863831	NA	Scd2	20250	stearoyl-Coenzyme A desaturase 2
1415824_at	35.9	29.68	NA	0.541124474	NA	Scd2	20250	stearoyl-Coenzyme A desaturase 2
1415825_s_at	847.54	1483.2	1.75	0.137334424	NA	NA	NA	NA
1415826_at	1069.42	2497.84	2.34	0.090039291	NA	Atp6v1h	108664	ATPase, H+ transporting, lysosomal V1 subunit H
1415827_a_at	1195	1137.87	NA	0.83221955	NA	Serp1	28146	stress-associated endoplasmic reticulum protein 1
1415828_a_at	182.36	245.68	1.35	0.320657863	NA	Serp1	28146	stress-associated endoplasmic reticulum protein 1
1415829_at	325.91	140.13	NA	0.394031811	NA	Lbr	98386	lamin B receptor
1415830_at	204.18	480.84	2.35	0.017902806	NA	Orc5	26429	origin recognition complex, subunit 5
1415831_at	1879.63	2442.55	1.3	0.408848008	NA	Psmd2	21762	proteasome (prosome, macropain) 26S subunit, non-ATPase, 2
1415832_at	22.25	34.93	NA	0.328037825	NA	Agtr2	11609	angiotensin II receptor, type 2
1415833_x_at	12086.13	11329.15	NA	0.943527694	NA	Rps29	20090	ribosomal protein S29
1415834_at	73.09	6.37	NA	0.028051294	NA	Dusp6	67603	dual specificity phosphatase 6
1415835_at	4.59	4.29	NA	0.002254601	NA	Prl3b1	18776	prolactin family 3, subfamily b, member 1
1415836_at	11.31	30.99	NA	0.086486774	NA	Aldh18a1	56454	aldehyde dehydrogenase 18 family, member A1
1415837_at	4.63	4.22	NA	0.003659149	NA	Klk1	16612	kallikrein 1
1415838_at	1497.62	3572.99	2.39	0.214310026	NA	Serinc1	56442	serine incorporator 1
1415839_a_at	6044.2	7431.4	1.23	0.492782095	NA	Npm1	18148	nucleophosmin 1
1415840_at	4323.97	3726.99	NA	0.776482054	NA	Elovl5	68801	ELOVL family member 5, elongation of long chain fatty acids (yeast)
1415841_at	1903.13	2895.67	1.52	0.053347878	NA	Dync1i2	13427	dynein cytoplasmic 1 intermediate chain 2
1415842_at	143.25	198.5	1.39	0.12856972	NA	Mlst8	56716	MTOR associated protein, LST8 homolog (S. cerevisiae)
1415843_at	5.5	4.28	NA	2.93E-05	NA	Mlst8	56716	MTOR associated protein, LST8 homolog (S. cerevisiae)
1415845_at	546.68	1388.19	2.54	0.152219195	NA	Syt4	20983	synaptotagmin IV
1415846_a_at	4.59	4.22	NA	0.923619325	NA	Ldhc	16833	lactate dehydrogenase C
1415847_at	4.96	4.22	NA	0.430752026	NA	Ldhc	16833	lactate dehydrogenase C
1415848_at	4.62	7.44	NA	0.016621555	NA	Prl3d1	18775	prolactin family 3, subfamily d, member 1
1415849_s_at	20971.62	24158.24	1.15	0.019985053	NA	Stmn1	16765	stathmin 1
1415850_at	569.32	262.6	NA	0.086486774	NA	Rasa3	19414	RAS p21 protein activator 3
1415851_a_at	1022.4	1584.85	1.55	0.139648596	NA	NA	NA	NA
1415852_at	217.73	396.58	1.82	0.136878632	NA	NA	NA	NA
1415853_at	88.15	215.25	2.44	0.012900818	NA	Def8	23854	differentially expressed in FDCP 8
1415854_at	5.25	4.52	NA	0.140161168	NA	Kitl	17311	kit ligand
1415855_at	991.41	237.96	NA	0.040863123	NA	Kitl	17311	kit ligand
1415856_at	100.67	154.79	1.54	0.293759057	NA	Emb	13723	embigin
1415857_at	12.2	48.68	NA	0.005414402	NA	Emb	13723	embigin
1415858_at	594.65	910.51	1.53	0.082562993	NA	Eif3c	56347	eukaryotic translation initiation factor 3, subunit C
1415859_at	966.68	1000.73	1.04	0.696737759	NA	Eif3c	56347	eukaryotic translation initiation factor 3, subunit C
1415860_at	237.93	834.78	3.51	0.017326364	NA	Kpna2	16647	karyopherin (importin) alpha 2
1415861_at	4.6	43.92	NA	0.056964511	NA	Tyrp1	22178	tyrosinase-related protein 1
1415862_at	4.59	4.22	NA	0.086486774	NA	Tyrp1	22178	tyrosinase-related protein 1
1415863_at	2217.75	4329.13	1.95	0.258571732	NA	Eif4g2	13690	eukaryotic translation initiation factor 4, gamma 2
1415864_at	510.51	946.53	1.85	0.329070722	NA	Bpgm	12183	2,3-bisphosphoglycerate mutase
1415865_s_at	2272.31	2289.98	1.01	0.836620307	NA	Bpgm	12183	2,3-bisphosphoglycerate mutase
1415866_at	80.45	101.32	1.26	0.080370041	NA	Unc45a	101869	unc-45 myosin chaperone A
1415867_at	942.03	2191	2.33	0.049900978	NA	Cct4	12464	chaperonin containing Tcp1, subunit 4 (delta)
1415868_at	5.34	15.49	NA	0.069771218	NA	Cct4	12464	chaperonin containing Tcp1, subunit 4 (delta)
1415869_a_at	515.43	761.51	1.48	0.000670561	NA	Trim28	21849	tripartite motif-containing 28
1415870_at	357.26	619.09	1.73	0.159154592	NA	Calu	12321	calumenin
1415871_at	7.55	4.73	NA	9.41E-06	NA	Tgfbi	21810	transforming growth factor, beta induced
1415872_at	2781.64	2027.7	NA	0.825320249	NA	Hnrnph1	59013	heterogeneous nuclear ribonucleoprotein H1
1415873_a_at	2309	4240.9	1.84	0.07710851	NA	Actr1a	54130	ARP1 actin-related protein 1A, centractin alpha
1415874_at	57.7	44.62	NA	0.73561906	NA	Spry1	24063	sprouty homolog 1 (Drosophila)
1415875_at	4.59	4.22	NA	0.086486774	NA	NA	NA	NA
1415876_a_at	3189.61	5261.78	1.65	0.159860574	NA	Rps26	27370	ribosomal protein S26
1415877_at	349.09	305.62	NA	0.947534152	NA	Dpysl3	22240	dihydropyrimidinase-like 3
1415878_at	44.37	31.09	NA	0.55157729	NA	Rrm1	20133	ribonucleotide reductase M1
1415879_a_at	17726.81	19649.59	1.11	0.380423859	NA	Rplp2	67186	ribosomal protein, large P2
1415880_a_at	3678.98	3911.97	1.06	0.089557189	NA	Lamp1	16783	lysosomal-associated membrane protein 1
1415881_at	2356.59	3563.52	1.51	0.129662676	NA	Ghitm	66092	growth hormone inducible transmembrane protein
1415882_at	515.14	1710.25	3.32	0.072150204	NA	Ghitm	66092	growth hormone inducible transmembrane protein
1415883_a_at	4.59	4.22	NA	0.086486774	NA	Cela3b	67868	chymotrypsin-like elastase family, member 3B
1415884_at	4.83	5.92	NA	1.32E-05	NA	Cela3b	67868	chymotrypsin-like elastase family, member 3B
1415885_at	6183.24	10383.08	1.68	0.063234047	NA	Chgb	12653	chromogranin B
1415886_at	6.64	10.79	NA	0.086486774	NA	Sh2d3c	27387	SH2 domain containing 3C
1415887_at	644	1610.43	2.5	0.128130412	NA	Tfg	21787	Trk-fused gene
1415888_at	391.49	922.89	2.36	0.087620543	NA	Hdgf	15191	hepatoma-derived growth factor
1415889_a_at	3636.96	5381.3	1.48	0.351569013	NA	Hsp90b1	22027	heat shock protein 90, beta (Grp94), member 1
1415890_at	1679.47	2143.09	1.28	0.086486774	NA	Papss1	23971	3'-phosphoadenosine 5'-phosphosulfate synthase 1
1415891_at	732.08	2111.4	2.88	0.090554054	NA	Suclg1	56451	succinate-CoA ligase, GDP-forming, alpha subunit
1415892_at	37.88	9.98	NA	0.018417884	NA	Sgpl1	20397	sphingosine phosphate lyase 1
1415893_at	4.59	4.25	NA	0.015969858	NA	Sgpl1	20397	sphingosine phosphate lyase 1
1415894_at	59.94	21.5	NA	0.01103379	NA	Enpp2	18606	ectonucleotide pyrophosphatase/phosphodiesterase 2
1415895_at	3048.72	6815.6	2.24	0.086486774	NA	NA	NA	NA
1415896_x_at	3132.66	6600.61	2.11	0.141482939	NA	NA	NA	NA
1415897_a_at	388.5	236.46	NA	0.468755319	NA	Mgst1	56615	microsomal glutathione S-transferase 1
1415898_at	4.59	4.22	NA	0.086486774	NA	Mgst1	56615	microsomal glutathione S-transferase 1
1415899_at	12.85	15.7	NA	0.672883546	NA	Junb	16477	jun B proto-oncogene
1415900_a_at	10	5.07	NA	0.017051802	NA	Kit	16590	kit oncogene
1415901_at	23.83	18.13	NA	0.012275221	NA	Plod3	26433	procollagen-lysine, 2-oxoglutarate 5-dioxygenase 3
1415902_at	4.59	4.22	NA	0.094961205	NA	Aldh7a1	110695	aldehyde dehydrogenase family 7, member A1
1415903_at	424.34	580.09	1.37	0.504725424	NA	Slc38a1	105727	solute carrier family 38, member 1
1415904_at	439.48	1074.61	2.45	0.098064578	NA	Lpl	16956	lipoprotein lipase
1415905_at	4.59	4.23	NA	0.299157401	NA	Reg1	19692	regenerating islet-derived 1
1415906_at	8802.97	16225.71	1.84	0.224169712	NA	Tmsb4x	19241	thymosin, beta 4, X chromosome
1415907_at	207.92	175.81	NA	0.916899413	NA	Ccnd3	12445	cyclin D3
1415908_at	3626.86	5612.74	1.55	0.295329872	NA	Tspyl1	22110	testis-specific protein, Y-encoded-like 1
1415909_at	546.4	954.6	1.75	0.041280676	NA	Stip1	20867	stress-induced phosphoprotein 1
1415911_at	4429.33	6824.96	1.54	0.203619759	NA	Impact	16210	impact, RWD domain protein
1415912_a_at	514.54	1158.21	2.25	0.026726737	NA	NA	NA	NA
1415913_at	80.42	4.25	NA	0.01736606	NA	NA	NA	NA
1415914_at	1720.77	2418.59	1.41	0.093792049	NA	Hnrnpab	15384	heterogeneous nuclear ribonucleoprotein A/B
1415915_at	1250.28	1710.18	1.37	0.34779405	NA	Ddx1	104721	DEAD (Asp-Glu-Ala-Asp) box polypeptide 1
1415916_a_at	342.92	265.92	NA	0.223555373	NA	Mthfd1	108156	methylenetetrahydrofolate dehydrogenase (NADP+ dependent), methenyltetrahydrofolate cyclohydrolase, formyltetrahydrofolate synthase
1415917_at	108.26	78.61	NA	0.40693143	NA	Mthfd1	108156	methylenetetrahydrofolate dehydrogenase (NADP+ dependent), methenyltetrahydrofolate cyclohydrolase, formyltetrahydrofolate synthase
1415918_a_at	3124.39	8754.44	2.8	0.091100546	NA	Tpi1	21991	triosephosphate isomerase 1
1415919_at	741.45	2632.11	3.55	0.03207905	NA	Npdc1	18146	neural proliferation, differentiation and control 1
1415920_at	3155.15	1846.68	NA	0.136136228	NA	Cstf2t	83410	cleavage stimulation factor, 3' pre-RNA subunit 2, tau
1415921_a_at	5.42	7.23	NA	0.000485136	NA	Tnfrsf19	29820	tumor necrosis factor receptor superfamily, member 19
1415922_s_at	876.1	977.34	1.12	0.431718534	NA	Marcksl1	17357	MARCKS-like 1
1415923_at	4063.97	13065.69	3.22	0.015542274	NA	Ndn	17984	necdin
1415924_at	4.59	4.33	NA	0.000884458	NA	Tnp1	21958	transition protein 1
1415925_a_at	634.83	843.58	1.33	0.087514825	NA	Nup62	18226	nucleoporin 62
1415926_at	413.75	676.8	1.64	0.062525174	NA	Nup62	18226	nucleoporin 62
1415927_at	4.59	4.56	NA	0.000109814	NA	Actc1	11464	actin, alpha, cardiac muscle 1
1415928_a_at	16877.28	21114.08	1.25	0.09894302	NA	Map1lc3b	67443	microtubule-associated protein 1 light chain 3 beta
1415929_at	1794.81	3994.6	2.23	0.142211278	NA	Map1lc3b	67443	microtubule-associated protein 1 light chain 3 beta
1415930_a_at	778.79	3787.75	4.86	0.032324478	NA	Map1lc3b	67443	microtubule-associated protein 1 light chain 3 beta
1415931_at	5.27	4.23	NA	4.06E-05	NA	Igf2	16002	insulin-like growth factor 2
1415932_x_at	1659.96	3836.52	2.31	0.123299889	NA	Atp9a	11981	ATPase, class II, type 9A
1415933_a_at	18036.06	28370.27	1.57	0.055366342	NA	Cox5a	12858	cytochrome c oxidase subunit Va
1415934_at	1927.81	4843.8	2.51	0.01401095	NA	Cops8	108679	COP9 signalosome subunit 8
1415935_at	4.59	4.27	NA	0.005092511	NA	Smoc2	64074	SPARC related modular calcium binding 2
1415936_at	87.79	266.31	3.03	0.000506362	NA	Bcar3	29815	breast cancer anti-estrogen resistance 3
1415937_s_at	110.99	165.23	1.49	0.315600544	NA	Pdcd6ip	18571	programmed cell death 6 interacting protein
1415938_at	4.59	4.22	NA	0.086486774	NA	Spink1	20730	serine peptidase inhibitor, Kazal type 1
1415939_at	170.1	29.48	NA	0.01265467	NA	Fmod	14264	fibromodulin
1415940_at	1580.53	2189.7	1.39	0.127095138	NA	Zfand2a	100494	zinc finger, AN1-type domain 2A
1415941_s_at	1231.55	1428.47	1.16	0.050340965	NA	Zfand2a	100494	zinc finger, AN1-type domain 2A
1415942_at	3317.96	5304.79	1.6	0.086486774	NA	NA	NA	NA
1415943_at	5.23	6.3	NA	0.044906288	NA	Sdc1	20969	syndecan 1
1415944_at	9.3	6.5	NA	0.001718387	NA	Sdc1	20969	syndecan 1
1415945_at	4.59	4.22	NA	0.086486774	NA	Mcm5	17218	minichromosome maintenance complex component 5
1415946_at	538.08	856.64	1.59	0.246596916	NA	Pigq	14755	phosphatidylinositol glycan anchor biosynthesis, class Q
1415947_at	789.52	1011.54	1.28	0.194937276	NA	Creg1	433375	cellular repressor of E1A-stimulated genes 1
1415948_at	203.96	232.2	1.14	0.587368128	NA	Creg1	433375	cellular repressor of E1A-stimulated genes 1
1415949_at	19507.44	25493.69	1.31	0.017412266	NA	Cpe	12876	carboxypeptidase E
1415950_a_at	7882.08	16023.99	2.03	0.003846122	NA	Pebp1	23980	phosphatidylethanolamine binding protein 1
1415951_at	4.59	4.23	NA	0.474500236	NA	Fkbp10	14230	FK506 binding protein 10
1415952_at	504.6	420.82	NA	0.89212247	NA	Mark2	13728	MAP/microtubule affinity regulating kinase 2
1415953_s_at	7.85	4.75	NA	0.213523707	NA	Mark2	13728	MAP/microtubule affinity regulating kinase 2
1415954_at	4.66	4.22	NA	0.001986792	NA	NA	NA	NA
1415955_x_at	7.89	4.59	NA	7.69E-06	NA	Prm1	19118	protamine 1
1415956_a_at	452.09	569.66	1.26	0.039387939	NA	Cdk16	18555	cyclin-dependent kinase 16
1415957_a_at	26.69	192.86	7.23	0.037705785	NA	Rrp1	18114	ribosomal RNA processing 1 homolog (S. cerevisiae)
1415958_at	8.46	4.37	NA	2.96E-05	NA	Slc2a4	20528	solute carrier family 2 (facilitated glucose transporter), member 4
1415959_at	4.59	4.22	NA	0.086486774	NA	Slc2a4	20528	solute carrier family 2 (facilitated glucose transporter), member 4
1415960_at	4.59	4.24	NA	0.037939068	NA	Mpo	17523	myeloperoxidase
1415961_at	7378.73	12070.88	1.64	0.139199043	NA	Itm2c	64294	integral membrane protein 2C
1415962_at	1423.48	1722.42	1.21	0.455160563	NA	Eif3h	68135	eukaryotic translation initiation factor 3, subunit H
1415963_at	2032.42	3095.54	1.52	0.139199043	NA	Hnrnph2	56258	heterogeneous nuclear ribonucleoprotein H2
1415964_at	4705.95	1482.29	NA	0.07059451	NA	Scd1	20249	stearoyl-Coenzyme A desaturase 1
1415965_at	17.91	12.02	NA	0.538955131	NA	Scd1	20249	stearoyl-Coenzyme A desaturase 1
1415966_a_at	5539.31	7474.07	1.35	0.033412435	NA	Ndufv1	17995	NADH dehydrogenase (ubiquinone) flavoprotein 1
1415967_at	2192.55	3457.06	1.58	0.133003933	NA	Ndufv1	17995	NADH dehydrogenase (ubiquinone) flavoprotein 1
1415968_a_at	5.97	6.31	NA	0.626645057	NA	Kap	16483	kidney androgen regulated protein
1415969_s_at	4.65	4.22	NA	0.002781612	NA	Kap	16483	kidney androgen regulated protein
1415970_at	9172.01	15091.42	1.65	0.019053314	NA	Cox6c	12864	cytochrome c oxidase subunit VIc
1415971_at	634.37	1788.89	2.82	0.063112392	NA	Marcks	17118	myristoylated alanine rich protein kinase C substrate
1415972_at	704.33	458.25	NA	0.447930103	NA	Marcks	17118	myristoylated alanine rich protein kinase C substrate
1415973_at	2172.01	1209.74	NA	0.03671212	NA	Marcks	17118	myristoylated alanine rich protein kinase C substrate
1415974_at	994.62	2683.81	2.7	0.06052656	NA	Map2k2	26396	mitogen-activated protein kinase kinase 2
1415975_at	421.55	101.11	NA	0.117969134	NA	Carhsp1	52502	calcium regulated heat stable protein 1
1415976_a_at	5.51	4.95	NA	0.641341855	NA	Carhsp1	52502	calcium regulated heat stable protein 1
1415977_at	46.23	111.75	2.42	0.161588878	NA	Isyna1	71780	myo-inositol 1-phosphate synthase A1
1415979_x_at	6486.85	11767.66	1.81	0.062664438	NA	Rpl7	19989	ribosomal protein L7
1415980_at	298.25	958.92	3.22	0.039868695	NA	Atp5g2	67942	ATP synthase, H+ transporting, mitochondrial F0 complex, subunit C2 (subunit 9)
1415981_at	582.99	935.31	1.6	0.272297779	NA	Herpud2	80517	HERPUD family member 2
1415982_at	18.76	25.21	NA	0.025825401	NA	Herpud2	80517	HERPUD family member 2
1415983_at	131.34	173.13	1.32	0.36604362	NA	Lcp1	18826	lymphocyte cytosolic protein 1
1415984_at	314.63	724.59	2.3	0.16910071	NA	Acadm	11364	acyl-Coenzyme A dehydrogenase, medium chain
1415985_at	262.05	185.06	NA	0.424775437	NA	Sf3b3	101943	splicing factor 3b, subunit 3
1415986_at	1282.9	1529.05	1.19	0.281534615	NA	Clcn4	12727	chloride channel, voltage-sensitive 4
1415987_at	232.8	500.06	2.15	0.080357622	NA	Hdlbp	110611	high density lipoprotein (HDL) binding protein
1415988_at	14.18	84.42	5.95	0.024059379	NA	Hdlbp	110611	high density lipoprotein (HDL) binding protein
1415989_at	14.78	7.14	NA	0.000621604	NA	Vcam1	22329	vascular cell adhesion molecule 1
1415990_at	2060.1	6580.14	3.19	0.050258493	NA	Vdac2	22334	voltage-dependent anion channel 2
1415991_a_at	4181.01	5101.97	1.22	0.401217134	NA	Klhdc3	71765	kelch domain containing 3
1415992_at	46.21	91.86	1.99	0.090680895	NA	Pigo	56703	phosphatidylinositol glycan anchor biosynthesis, class O
1415993_at	349.28	1502.63	4.3	0.080325265	NA	Sqle	20775	squalene epoxidase
1415994_at	4.59	4.5	NA	0.023344547	NA	Cyp2e1	13106	cytochrome P450, family 2, subfamily e, polypeptide 1
1415995_at	6.43	10.49	NA	0.280952628	NA	Casp6	12368	caspase 6
1415996_at	133.72	17.16	NA	0.009002809	NA	Txnip	56338	thioredoxin interacting protein
1415997_at	4.59	4.22	NA	0.086486774	NA	Txnip	56338	thioredoxin interacting protein
1415998_at	1477.53	3324.74	2.25	0.078292478	NA	Vdac1	22333	voltage-dependent anion channel 1
1415999_at	354.46	760.16	2.14	0.134010414	NA	Hey1	15213	hairy/enhancer-of-split related with YRPW motif 1
1416000_a_at	1241.05	2917.15	2.35	0.102125788	NA	NA	NA	NA
1416001_a_at	134.4	320.64	2.39	0.02100296	NA	Cotl1	72042	coactosin-like 1 (Dictyostelium)
1416003_at	1279.97	601.07	NA	0.314667061	NA	Cldn11	18417	claudin 11
1416004_at	14127.9	17323.1	1.23	0.357564543	NA	Ywhah	22629	tyrosine 3-monooxygenase/tryptophan 5-monooxygenase activation protein, eta polypeptide
1416005_at	977.68	1692.92	1.73	0.289482601	NA	Psmc1	19179	protease (prosome, macropain) 26S subunit, ATPase 1
1416006_at	198.55	126.7	NA	0.460154309	NA	Mdk	17242	midkine
1416009_at	3399.29	9039.02	2.66	0.032100818	NA	Tspan3	56434	tetraspanin 3
1416010_a_at	1327.18	1139.34	NA	0.84188929	NA	Ehd1	13660	EH-domain containing 1
1416011_x_at	35.53	106.38	2.99	0.015354481	NA	Ehd1	13660	EH-domain containing 1
1416013_at	538.54	2883.5	5.35	0.037263771	NA	Pld3	18807	phospholipase D family, member 3
1416014_at	133.68	158.8	1.19	0.606863001	NA	Abce1	24015	ATP-binding cassette, sub-family E (OABP), member 1
1416015_s_at	441.68	569.81	1.29	0.431767462	NA	Abce1	24015	ATP-binding cassette, sub-family E (OABP), member 1
1416016_at	4.7	6.42	NA	0.0853008	NA	NA	NA	NA
1416017_at	1228.94	1514.34	1.23	0.286949273	NA	Copg1	54161	coatomer protein complex, subunit gamma 1
1416018_at	2136.54	2681.48	1.26	0.497541843	NA	Dr1	13486	down-regulator of transcription 1
1416019_at	13.74	48.22	NA	0.102036962	NA	Dr1	13486	down-regulator of transcription 1
1416020_a_at	1069.74	5284.96	4.94	0.009080805	NA	Atp5g1	11951	ATP synthase, H+ transporting, mitochondrial F0 complex, subunit C1 (subunit 9)
1416021_a_at	15875.95	22437.45	1.41	0.128326809	NA	Fabp5	16592	fatty acid binding protein 5, epidermal
1416022_at	545.1	2787.52	5.11	0.021888229	NA	Fabp5	16592	fatty acid binding protein 5, epidermal
1416023_at	609.01	1628.7	2.67	0.037087755	NA	Fabp3	14077	fatty acid binding protein 3, muscle and heart
1416024_x_at	2614.68	4276.69	1.64	0.077002614	NA	Cct3	12462	chaperonin containing Tcp1, subunit 3 (gamma)
1416025_at	7.5	4.24	NA	0.380289425	NA	Fgg	99571	fibrinogen gamma chain
1416026_a_at	1304.2	1667.38	1.28	0.067125462	NA	NA	NA	NA
1416027_at	960.11	2345.08	2.44	0.048194081	NA	Pdcd6	18570	programmed cell death 6
1416029_at	47.66	27.1	NA	0.094051093	NA	Klf10	21847	Kruppel-like factor 10
1416030_a_at	15.63	9.74	NA	0.298718592	NA	Mcm7	17220	minichromosome maintenance complex component 7
1416031_s_at	37.06	32.04	NA	0.891105598	NA	Mcm7	17220	minichromosome maintenance complex component 7
1416032_at	110.97	118.1	1.06	0.617425559	NA	Tmem109	68539	transmembrane protein 109
1416033_at	4.59	4.25	NA	0.024892003	NA	Tmem109	68539	transmembrane protein 109
1416034_at	9.78	84.52	8.64	0.020972752	NA	Cd24a	12484	CD24a antigen
1416035_at	1069.39	540.66	NA	0.069695776	NA	Hif1a	15251	hypoxia inducible factor 1, alpha subunit
1416036_at	856.27	3224.11	3.77	0.018203254	NA	Fkbp1a	14225	FK506 binding protein 1a
1416037_a_at	2876.39	6872.29	2.39	0.075759149	NA	Cct2	12461	chaperonin containing Tcp1, subunit 2 (beta)
1416038_at	34.64	52.2	1.51	0.149592974	NA	Snd1	56463	staphylococcal nuclease and tudor domain containing 1
1416039_x_at	15.16	8.61	NA	0.059937998	NA	Cyr61	16007	cysteine rich protein 61
1416040_at	4.59	4.22	NA	0.086486774	NA	Lipf	67717	lipase, gastric
1416041_at	6877.84	3454.88	NA	0.439827097	NA	Sgk1	20393	serum/glucocorticoid regulated kinase 1
1416042_s_at	77.44	68.68	NA	0.797843737	NA	Nasp	50927	nuclear autoantigenic sperm protein (histone-binding)
1416043_at	4.61	4.22	NA	0.012820714	NA	Nasp	50927	nuclear autoantigenic sperm protein (histone-binding)
1416044_at	387.7	731.64	1.89	0.211820088	NA	Flii	14248	flightless I actin binding protein
1416045_a_at	236.46	486.27	2.06	0.024134381	NA	Smarcb1	20587	SWI/SNF related, matrix associated, actin dependent regulator of chromatin, subfamily b, member 1
1416046_a_at	220.72	968.61	4.39	0.112638078	NA	Fuca2	66848	fucosidase, alpha-L- 2, plasma
1416047_at	4.59	4.22	NA	0.086486774	NA	Fuca2	66848	fucosidase, alpha-L- 2, plasma
1416048_at	633.05	909.68	1.44	0.163824375	NA	Phc2	54383	polyhomeotic-like 2 (Drosophila)
1416049_at	27.94	12.96	NA	0.110406177	NA	Gldc	104174	glycine decarboxylase
1416050_a_at	118.67	46.47	NA	0.043877424	NA	Scarb1	20778	scavenger receptor class B, member 1
1416051_at	9.12	5.77	NA	0.028425957	NA	C2	12263	complement component 2 (within H-2S)
1416052_at	252.99	955.37	3.78	0.061271859	NA	Prps1	19139	phosphoribosyl pyrophosphate synthetase 1
1416053_at	1186.64	891.58	NA	0.91730686	NA	Lrrn1	16979	leucine rich repeat protein 1, neuronal
1416054_at	7535.41	7829.19	1.04	0.324597888	NA	Rps5	20103	ribosomal protein S5
1416055_at	12.68	4.62	NA	0.011499638	NA	NA	NA	NA
1416056_a_at	9745.32	16945.91	1.74	0.023348248	NA	Ndufb11	104130	NADH dehydrogenase (ubiquinone) 1 beta subcomplex, 11
1416057_at	1443.6	3245.04	2.25	0.018471119	NA	Ndufb11	104130	NADH dehydrogenase (ubiquinone) 1 beta subcomplex, 11
1416058_s_at	3679.1	8668.6	2.36	0.070490394	NA	Atp5c1	11949	ATP synthase, H+ transporting, mitochondrial F1 complex, gamma polypeptide 1
1416059_at	284.12	692.86	2.44	0.1242045	NA	Sec23b	27054	SEC23 homolog B, COPII coat complex component
1416060_at	1389.32	852.98	NA	0.178997274	NA	Tbc1d15	66687	TBC1 domain family, member 15
1416061_at	48.01	49.1	NA	0.034638818	NA	Tbc1d15	66687	TBC1 domain family, member 15
1416062_at	12.19	11.48	NA	0.880472013	NA	Tbc1d15	66687	TBC1 domain family, member 15
1416063_x_at	4.59	4.22	NA	0.086486774	NA	Ceacam11	66996	carcinoembryonic antigen-related cell adhesion molecule 11
1416064_a_at	4440.02	9129.04	2.06	0.06792298	NA	Hspa5	14828	heat shock protein 5
1416065_a_at	4015.01	1290.84	NA	0.001244133	NA	Ankrd10	102334	ankyrin repeat domain 10
1416066_at	399.54	392.48	NA	0.789734762	NA	Cd9	12527	CD9 antigen
1416067_at	812.05	817.07	1.01	0.772730913	NA	Ifrd1	15982	interferon-related developmental regulator 1
1416068_at	366.21	787	2.15	0.02799583	NA	Kars	85305	lysyl-tRNA synthetase
1416069_at	1687.59	1600.82	NA	0.936161512	NA	Pfkp	56421	phosphofructokinase, platelet
1416070_a_at	139.91	185.03	1.32	0.16026395	NA	Ddx18	66942	DEAD (Asp-Glu-Ala-Asp) box polypeptide 18
1416071_at	12.14	35.67	NA	0.312522016	NA	Ddx18	66942	DEAD (Asp-Glu-Ala-Asp) box polypeptide 18
1416072_at	11.93	4.41	NA	0.003729563	NA	Cd34	12490	CD34 antigen
1416073_a_at	239.79	254.33	1.06	0.035154427	NA	NA	NA	NA
1416074_a_at	13638.84	14828.94	1.09	0.262439741	NA	NA	NA	NA
1416075_at	53.37	69.02	1.29	0.085434516	NA	Sav1	64010	salvador family WW domain containing 1
1416076_at	4.59	4.22	NA	0.086486774	NA	NA	NA	NA
1416077_at	15.23	14.24	NA	0.950818368	NA	Adm	11535	adrenomedullin
1416078_s_at	806.15	758.77	NA	0.612420553	NA	Raf1	110157	v-raf-leukemia viral oncogene 1
1416079_a_at	910.91	1391.95	1.53	0.16026395	NA	Arpc1a	56443	actin related protein 2/3 complex, subunit 1A
1416080_at	7.91	8.35	NA	4.10E-05	NA	Adam15	11490	a disintegrin and metallopeptidase domain 15 (metargidin)
1416081_at	106.66	60.1	NA	0.143272875	NA	Smad1	17125	SMAD family member 1
1416082_at	7775.02	16383.68	2.11	0.086486774	NA	Rab1a	19324	RAB1A, member RAS oncogene family
1416083_at	6497.27	11272.3	1.73	0.086486774	NA	Zfand5	22682	zinc finger, AN1-type domain 5
1416084_at	41.65	70.65	1.7	0.131462691	NA	Zfand5	22682	zinc finger, AN1-type domain 5
1416085_s_at	1091.12	1885.76	1.73	0.086486774	NA	Zfand5	22682	zinc finger, AN1-type domain 5
1416086_at	47.84	85.86	1.79	0.164885428	NA	Tpst2	22022	protein-tyrosine sulfotransferase 2
1416087_at	1053.34	1453.49	1.38	0.157103182	NA	Ap1s1	11769	adaptor protein complex AP-1, sigma 1
1416088_a_at	5998.45	8064.16	1.34	0.241445525	NA	Rps15	20054	ribosomal protein S15
1416089_at	1082.45	1294.98	1.2	0.442273545	NA	Rps15	20054	ribosomal protein S15
1416090_at	4037.82	4594.48	1.14	0.281175402	NA	Pdhb	68263	pyruvate dehydrogenase (lipoamide) beta
1416091_at	2184.91	1272.34	NA	0.147801301	NA	Map4	17758	microtubule-associated protein 4
1416092_a_at	598.64	439.15	NA	0.567838605	NA	Map4	17758	microtubule-associated protein 4
1416093_a_at	509.73	1377.51	2.7	0.086486774	NA	Mrpl20	66448	mitochondrial ribosomal protein L20
1416094_at	787.92	1389.35	1.76	0.325776224	NA	Adam9	11502	a disintegrin and metallopeptidase domain 9 (meltrin gamma)
1416095_x_at	1906.07	2113.2	1.11	0.300908989	NA	Sarnp	66118	SAP domain containing ribonucleoprotein
1416096_at	174.66	420.25	2.41	0.093735665	NA	Vipas39	104799	VPS33B interacting protein, apical-basolateral polarity regulator, spe-39 homolog
1416097_at	91.22	110.17	1.21	0.118193175	NA	Lrrc4	192198	leucine rich repeat containing 4
1416099_at	1303.33	3000.35	2.3	0.049492561	NA	Rpl27	19942	ribosomal protein L27
1416100_at	583.68	1008.13	1.73	0.147230394	NA	Eif3d	55944	eukaryotic translation initiation factor 3, subunit D
1416101_a_at	1580.41	768.08	NA	0.485300249	NA	Hist1h1c	50708	histone cluster 1, H1c
1416102_at	1250.7	2803.35	2.24	0.142051375	NA	Ywhaz	22631	tyrosine 3-monooxygenase/tryptophan 5-monooxygenase activation protein, zeta polypeptide
1416103_at	488.57	510.67	1.05	0.505939629	NA	Ywhaz	22631	tyrosine 3-monooxygenase/tryptophan 5-monooxygenase activation protein, zeta polypeptide
1416104_at	41.15	199.52	4.85	0.000150532	NA	Mpdu1	24070	mannose-P-dolichol utilization defect 1
1416105_at	186.29	268.96	1.44	0.132530485	NA	Nnt	18115	nicotinamide nucleotide transhydrogenase
1416106_at	86.06	222.18	2.58	0.100947451	NA	Kti12	100087	KTI12 homolog, chromatin associated
1416107_at	1743.37	6492.47	3.72	0.023855247	NA	Nsg2	18197	neuron specific gene family member 2
1416108_a_at	772.05	1587.73	2.06	0.099614247	NA	Tmed3	66111	transmembrane emp24 domain containing 3
1416109_at	124.75	245.75	1.97	0.105599313	NA	Fuca1	71665	fucosidase, alpha-L- 1, tissue
1416110_at	158.4	161.87	1.02	0.634384527	NA	Slc35a4	67843	solute carrier family 35, member A4
1416111_at	1032.14	560.44	NA	0.123390194	NA	Cd83	12522	CD83 antigen
1416112_at	24.16	132.05	5.46	0.03412902	NA	Cox8a	12868	cytochrome c oxidase subunit VIIIa
1416113_at	624.77	1321.35	2.11	0.077450798	NA	Fkbp8	14232	FK506 binding protein 8
1416114_at	5417.56	3963.72	NA	0.583439127	NA	Sparcl1	13602	SPARC-like 1
1416115_at	53.01	51.51	NA	0.97640741	NA	Orc3	50793	origin recognition complex, subunit 3
1416116_at	28.8	33.21	NA	0.538638263	NA	Orc3	50793	origin recognition complex, subunit 3
1416117_at	84.78	113.41	1.34	0.222740219	NA	Orc3	50793	origin recognition complex, subunit 3
1416118_at	1460.67	435.78	NA	0.288808395	NA	Trim59	66949	tripartite motif-containing 59
1416119_at	4064.55	10766.5	2.65	0.063202089	NA	Txn1	22166	thioredoxin 1
1416120_at	4.59	4.22	NA	0.250315533	NA	Rrm2	20135	ribonucleotide reductase M2
1416121_at	5.58	4.35	NA	0.001424149	NA	Lox	16948	lysyl oxidase
1416122_at	197.87	55.38	NA	0.171435901	NA	Ccnd2	12444	cyclin D2
1416123_at	15.76	7.52	NA	0.014128239	NA	Ccnd2	12444	cyclin D2
1416124_at	5	4.22	NA	0.112887268	NA	Ccnd2	12444	cyclin D2
1416125_at	315.93	353.44	1.12	0.415227407	NA	Fkbp5	14229	FK506 binding protein 5
1416126_at	12.01	15.16	NA	0.007513601	NA	Polr1b	20017	polymerase (RNA) I polypeptide B
1416127_a_at	70.82	504.84	7.13	0.021985549	NA	Dnpep	13437	aspartyl aminopeptidase
1416128_at	10.71	12.91	NA	0.289381391	NA	NA	NA	NA
1416129_at	1622.38	1515.82	NA	0.90135332	NA	Errfi1	74155	ERBB receptor feedback inhibitor 1
1416130_at	1381.51	1158.77	NA	0.716180754	NA	Prnp	19122	prion protein
1416131_s_at	5572.52	4536.44	NA	0.727800384	NA	Efr3a	76740	EFR3 homolog A
1416132_at	9.75	9.44	NA	0.00950428	NA	Efr3a	76740	EFR3 homolog A
1416133_at	2238.61	2120.46	NA	0.840468842	NA	Efr3a	76740	EFR3 homolog A
1416134_at	735	1585.18	2.16	0.058283176	NA	Aplp1	11803	amyloid beta (A4) precursor-like protein 1
1416135_at	321.4	1303.75	4.06	0.010662368	NA	Apex1	11792	apurinic/apyrimidinic endonuclease 1
1416136_at	7.07	4.22	NA	0.044290095	NA	Mmp2	17390	matrix metallopeptidase 2
1416137_at	62.56	146.66	2.34	0.000137964	NA	Anxa7	11750	annexin A7
1416138_at	122.38	615.6	5.03	0.017049875	NA	Anxa7	11750	annexin A7
1416139_at	4.59	4.22	NA	0.086486774	NA	Reg2	19693	regenerating islet-derived 2
1416140_a_at	930.1	1998.21	2.15	0.030992019	NA	Dhx30	72831	DEAH (Asp-Glu-Ala-His) box polypeptide 30
1416141_a_at	13835.74	14202.26	1.03	0.350783386	NA	NA	NA	NA
1416142_at	401.16	215.91	NA	0.123200753	NA	Rps6	20104	ribosomal protein S6
1416143_at	8176.97	12543.63	1.53	0.008369143	NA	Atp5j	11957	ATP synthase, H+ transporting, mitochondrial F0 complex, subunit F
1416144_a_at	3787.81	3699.57	NA	0.776336878	NA	Dhx15	13204	DEAH (Asp-Glu-Ala-His) box polypeptide 15
1416145_at	1418.54	2140.25	1.51	0.359118302	NA	Dhx15	13204	DEAH (Asp-Glu-Ala-His) box polypeptide 15
1416146_at	244.31	447.07	1.83	0.063376173	NA	Hspa4	15525	heat shock protein 4
1416147_at	10.4	20.9	NA	0.367925123	NA	Hspa4	15525	heat shock protein 4
1416148_at	766.33	1754.33	2.29	0.258905278	NA	Laptm4b	114128	lysosomal-associated protein transmembrane 4B
1416149_at	11583.36	6235.31	NA	0.375420921	NA	Olig1	50914	oligodendrocyte transcription factor 1
1416150_a_at	1440.8	1580.06	1.1	0.657744813	NA	Srsf3	20383	serine/arginine-rich splicing factor 3
1416151_at	1272.89	2383.27	1.87	0.186663521	NA	Srsf3	20383	serine/arginine-rich splicing factor 3
1416152_a_at	1046.31	2335.86	2.23	0.169350541	NA	Srsf3	20383	serine/arginine-rich splicing factor 3
1416153_at	1506.23	2376.67	1.58	0.108216942	NA	NA	NA	NA
1416154_at	7.21	5.92	NA	0.095731485	NA	NA	NA	NA
1416155_at	519.81	255.31	NA	0.320216965	NA	Hmgb3	15354	high mobility group box 3
1416156_at	412.46	182.17	NA	0.127017377	NA	Vcl	22330	vinculin
1416157_at	4.59	4.8	NA	0.436905424	NA	Vcl	22330	vinculin
1416158_at	110.86	29.92	NA	0.065344657	NA	Nr2f2	11819	nuclear receptor subfamily 2, group F, member 2
1416159_at	463.47	79.69	NA	0.128830239	NA	Nr2f2	11819	nuclear receptor subfamily 2, group F, member 2
1416160_at	54.27	4.42	NA	0.041487614	NA	Nr2f2	11819	nuclear receptor subfamily 2, group F, member 2
1416161_at	1457.79	2067.85	1.42	0.311450455	NA	Rad21	19357	RAD21 cohesin complex component
1416162_at	5.86	9.48	NA	6.56E-06	NA	Rad21	19357	RAD21 cohesin complex component
1416163_at	397.94	1076	2.7	0.053433809	NA	Cops4	26891	COP9 signalosome subunit 4
1416164_at	53.98	153.88	2.85	0.052743454	NA	Fbln5	23876	fibulin 5
1416165_at	2454.69	605.45	NA	0.118920147	NA	Rab31	106572	RAB31, member RAS oncogene family
1416166_a_at	208.57	462.8	2.22	0.086486774	NA	Prdx4	53381	peroxiredoxin 4
1416167_at	242.07	540.14	2.23	0.144637381	NA	Prdx4	53381	peroxiredoxin 4
1416168_at	51.19	65.61	1.28	0.501799951	NA	Serpinf1	20317	serine (or cysteine) peptidase inhibitor, clade F, member 1
1416169_at	8.49	4.47	NA	0.093844165	NA	Tpbpb	116913	trophoblast specific protein beta
1416170_at	199.04	230.08	1.16	5.32E-05	NA	Trap1	68015	TNF receptor-associated protein 1
1416171_at	2038.3	2331.18	1.14	0.215593917	NA	Kansl2	69612	KAT8 regulatory NSL complex subunit 2
1416172_at	159.07	249.52	1.57	0.173125124	NA	Pes1	64934	pescadillo ribosomal biogenesis factor 1
1416173_at	16.89	116.56	6.9	0.047021392	NA	Pes1	64934	pescadillo ribosomal biogenesis factor 1
1416174_at	487.69	530.01	1.09	0.592684919	NA	Rbbp9	26450	retinoblastoma binding protein 9
1416175_a_at	6075.99	7797.88	1.28	0.114473155	NA	Vdac3	22335	voltage-dependent anion channel 3
1416176_at	5216.08	5185.45	NA	0.65182047	NA	NA	NA	NA
1416177_at	347.49	1095.81	3.15	0.118607112	NA	Rbmxl1	19656	RNA binding motif protein, X-linked like-1
1416178_a_at	6010.86	1659.96	NA	0.134809353	NA	Plekhb1	27276	pleckstrin homology domain containing, family B (evectins) member 1
1416179_a_at	1617.6	1232.42	NA	0.358915273	NA	Rdx	19684	radixin
1416180_a_at	1785	1768.24	NA	0.727406486	NA	Rdx	19684	radixin
1416181_at	1776.54	2877.44	1.62	0.078272743	NA	Mesdc2	67943	mesoderm development candidate 2
1416182_at	129.55	76.46	NA	0.201507944	NA	Apba3	57267	amyloid beta (A4) precursor protein-binding, family A, member 3
1416183_a_at	3900.43	7407.57	1.9	0.070260312	NA	Ldhb	16832	lactate dehydrogenase B
1416184_s_at	712.94	965.59	1.35	0.219333752	NA	NA	NA	NA
1416185_a_at	2732.95	3687.74	1.35	0.081205178	NA	Adh5	11532	alcohol dehydrogenase 5 (class III), chi polypeptide
1416186_at	559.59	1145.04	2.05	0.197844146	NA	Pnrc2	52830	proline-rich nuclear receptor coactivator 2
1416187_s_at	2644.91	2817.9	1.07	0.437390683	NA	Pnrc2	52830	proline-rich nuclear receptor coactivator 2
1416188_at	4.93	4.35	NA	0.000325788	NA	Gm2a	14667	GM2 ganglioside activator protein
1416189_a_at	4922.27	5546.62	1.13	0.541838796	NA	Sec61a1	53421	Sec61 alpha 1 subunit (S. cerevisiae)
1416190_a_at	5.27	5.06	NA	0.17744571	NA	Sec61a1	53421	Sec61 alpha 1 subunit (S. cerevisiae)
1416191_at	4.59	4.32	NA	0.00113962	NA	Sec61a1	53421	Sec61 alpha 1 subunit (S. cerevisiae)
1416192_at	354.99	922	2.6	0.024340172	NA	Napa	108124	N-ethylmaleimide sensitive fusion protein attachment protein alpha
1416193_at	4.63	4.22	NA	0.004456681	NA	Car1	12346	carbonic anhydrase 1
1416194_at	6.65	4.36	NA	0.000833279	NA	Cyp4b1	13120	cytochrome P450, family 4, subfamily b, polypeptide 1
1416195_at	293.38	539.91	1.84	0.133588772	NA	Inpp5k	19062	inositol polyphosphate 5-phosphatase K
1416196_at	4.84	7.77	NA	6.48E-06	NA	Rpsa	16785	ribosomal protein SA
1416197_at	406.87	738.1	1.81	0.135309954	NA	Snrpc	20630	U1 small nuclear ribonucleoprotein C
1416198_at	191.21	313.29	1.64	0.223251625	NA	Nelfcd	57314	negative elongation factor complex member C/D, Th1l
1416199_at	189.2	132.2	NA	0.386375849	NA	Kifc3	16582	kinesin family member C3
1416200_at	4449.4	959.72	NA	0.102062771	NA	Il33	77125	interleukin 33
1416201_at	324.56	650.77	2.01	0.275156447	NA	Crk	12928	v-crk avian sarcoma virus CT10 oncogene homolog
1416202_at	653.76	1576.93	2.41	0.016770665	NA	Phb2	12034	prohibitin 2
1416203_at	4.59	4.22	NA	0.086486774	NA	Aqp1	11826	aquaporin 1
1416204_at	7.93	5.08	NA	0.45283327	NA	Gpd1	14555	glycerol-3-phosphate dehydrogenase 1 (soluble)
1416205_at	43.87	172.38	3.93	4.51E-06	NA	Glb1	12091	galactosidase, beta 1
1416206_at	10.18	19.65	NA	0.035418922	NA	Sipa1	20469	signal-induced proliferation associated gene 1
1416207_at	274.68	420.74	1.53	0.285850992	NA	Taz	66826	tafazzin
1416208_at	224.24	704.52	3.14	0.007759428	NA	Usp14	59025	ubiquitin specific peptidase 14
1416209_at	696.74	921.84	1.32	0.17748883	NA	Glud1	14661	glutamate dehydrogenase 1
1416210_at	126.33	294.36	2.33	0.105175374	NA	Imp3	102462	IMP3, U3 small nucleolar ribonucleoprotein
1416211_a_at	1197.09	372.12	NA	0.390852711	NA	Ptn	19242	pleiotrophin
1416212_at	585.22	1789.61	3.06	0.005526851	NA	Magoh	17149	mago homolog, exon junction complex core component
1416213_x_at	100.27	210.85	2.1	0.011730784	NA	Surf4	20932	surfeit gene 4
1416214_at	31.07	23.29	NA	0.760577423	NA	Mcm4	17217	minichromosome maintenance complex component 4
1416216_at	419.19	578.87	1.38	0.123379439	NA	Reps1	19707	RalBP1 associated Eps domain containing protein
1416217_a_at	1523.12	2328.69	1.53	0.186529898	NA	Rpl37a	19981	ribosomal protein L37a
1416218_x_at	71.7	88.1	1.23	0.086486774	NA	Rpl37a	19981	ribosomal protein L37a
1416219_at	12034.8	16443.99	1.37	0.052135484	NA	Rpl19	19921	ribosomal protein L19
1416220_at	783.75	2428.38	3.1	0.040445797	NA	Spcs1	69019	signal peptidase complex subunit 1 homolog (S. cerevisiae)
1416221_at	839.05	509.95	NA	0.392339904	NA	Fstl1	14314	follistatin-like 1
1416222_at	175.16	791.59	4.52	0.011102111	NA	Nsdhl	18194	NAD(P) dependent steroid dehydrogenase-like
1416223_at	251.32	771.66	3.07	0.024836563	NA	Sh3bp5l	79566	SH3 binding domain protein 5 like
1416224_at	264.12	279.95	1.06	0.402014552	NA	Zbtb17	22642	zinc finger and BTB domain containing 17
1416225_at	7.06	4.6	NA	1.05E-05	NA	Adh1	11522	alcohol dehydrogenase 1 (class I)
1416226_at	49.06	10.91	NA	0.064949861	NA	Arpc1b	11867	actin related protein 2/3 complex, subunit 1B
1416227_at	22.58	7.86	NA	0.000968607	NA	Arpc1b	11867	actin related protein 2/3 complex, subunit 1B
1416228_at	363.79	1150.26	3.16	0.001057863	NA	Pin1	23988	protein (peptidyl-prolyl cis/trans isomerase) NIMA-interacting 1
1416229_at	61.31	362.83	5.92	0.065426209	NA	Rfk	54391	riboflavin kinase
1416230_at	338.1	924.09	2.73	0.006771917	NA	Rfk	54391	riboflavin kinase
1416231_at	55.08	107.99	1.96	0.054055534	NA	Vac14	234729	Vac14 homolog (S. cerevisiae)
1416232_at	202.76	99.53	NA	0.329070722	NA	Olig2	50913	oligodendrocyte transcription factor 2
1416233_at	895.2	3124.13	3.49	0.001559468	NA	Eif3i	54709	eukaryotic translation initiation factor 3, subunit I
1416234_at	1281.07	2350.05	1.83	0.029025865	NA	Lrrc59	98238	leucine rich repeat containing 59
1416235_at	40.62	88.46	2.18	0.137186659	NA	Lrrc59	98238	leucine rich repeat containing 59
1416236_a_at	162.69	74.68	NA	0.369789052	NA	Mpzl2	14012	myelin protein zero-like 2
1416237_at	4.59	4.22	NA	0.64427804	NA	Mpzl2	14012	myelin protein zero-like 2
1416238_at	4.67	4.73	NA	7.68E-05	NA	Tie1	21846	tyrosine kinase with immunoglobulin-like and EGF-like domains 1
1416239_at	15.6	146.14	9.37	0.01857142	NA	NA	NA	NA
1416240_at	266.05	1397.87	5.25	0.018187656	NA	Psmb7	19177	proteasome (prosome, macropain) subunit, beta type 7
1416241_at	130.72	335.35	2.57	0.059717739	NA	Sec13	110379	SEC13 homolog, nuclear pore and COPII coat complex component
1416243_a_at	3078.58	4153.87	1.35	0.087473105	NA	Rpl35	66489	ribosomal protein L35
1416244_a_at	3591.1	8133.18	2.26	0.258474188	NA	Cnbp	12785	cellular nucleic acid binding protein
1416245_at	815.1	3052.28	3.74	0.026901695	NA	Aurkaip1	66077	aurora kinase A interacting protein 1
1416246_a_at	441.99	1220.55	2.76	0.086486774	NA	Coro1a	12721	coronin, actin binding protein 1A
1416247_at	819.66	3674.11	4.48	0.021201989	NA	Dctn3	53598	dynactin 3
1416248_at	689.83	485.25	NA	0.340761952	NA	Nadk	192185	NAD kinase
1416249_at	7.46	6.88	NA	0.974037985	NA	Nadk	192185	NAD kinase
1416251_at	5.93	8.03	NA	0.247656926	NA	Mcm6	17219	minichromosome maintenance complex component 6
1416252_at	628.94	149.01	NA	0.033986054	NA	Stk38	106504	serine/threonine kinase 38
1416253_at	192.89	1116.7	5.79	0.023432099	NA	Cdkn2d	12581	cyclin-dependent kinase inhibitor 2D (p19, inhibits CDK4)
1416254_a_at	101.85	56.03	NA	0.15904989	NA	Vps16	80743	VSP16 CORVET/HOPS core subunit
1416255_at	4.77	4.23	NA	0.00194371	NA	Gja4	14612	gap junction protein, alpha 4
1416256_a_at	2960.69	5398.09	1.82	0.193364522	NA	Tubb5	22154	tubulin, beta 5 class I
1416257_at	1039.19	697.88	NA	0.023501079	NA	Capn2	12334	calpain 2
1416258_at	4.59	4.22	NA	0.086486774	NA	Tk1	21877	thymidine kinase 1
1416259_at	77.3	102.67	1.33	0.178750121	NA	Pex12	103737	peroxisomal biogenesis factor 12
1416260_a_at	363.04	800.49	2.2	0.054080526	NA	Snx1	56440	sorting nexin 1
1416261_at	174.16	370.3	2.13	0.027353994	NA	Tmem19	67226	transmembrane protein 19
1416262_at	117.53	301.62	2.57	0.001548954	NA	Tmem19	67226	transmembrane protein 19
1416263_at	59.34	175.26	2.95	0.086486774	NA	Abcb9	56325	ATP-binding cassette, sub-family B (MDR/TAP), member 9
1416264_at	13.48	7.64	NA	0.000156324	NA	Abcb9	56325	ATP-binding cassette, sub-family B (MDR/TAP), member 9
1416265_at	87.53	174.79	2	0.044403453	NA	Capn10	23830	calpain 10
1416266_at	9.89	4.54	NA	0.000316864	NA	Pdyn	18610	prodynorphin
1416267_at	5006.39	13490.82	2.69	0.192485669	NA	Scoc	56367	short coiled-coil protein
1416268_at	313.95	448.51	1.43	0.204071196	NA	Ets2	23872	E26 avian leukemia oncogene 2, 3' domain
1416269_at	3238.32	7934.07	2.45	0.049109508	NA	Atp5j2	57423	ATP synthase, H+ transporting, mitochondrial F0 complex, subunit F2
1416270_at	1919.58	4907.67	2.56	0.020818314	NA	Polr2g	67710	polymerase (RNA) II (DNA directed) polypeptide G
1416271_at	118.24	349.25	2.95	0.145232402	NA	Perp	64058	PERP, TP53 apoptosis effector
1416272_at	1654.89	2462.07	1.49	0.236686135	NA	Lamtor3	56692	late endosomal/lysosomal adaptor, MAPK and MTOR activator 3
1416273_at	4.59	4.22	NA	0.086486774	NA	Tnfaip2	21928	tumor necrosis factor, alpha-induced protein 2
1416274_at	27.9	32.32	NA	0.143132474	NA	Ctns	83429	cystinosis, nephropathic
1416275_at	14.01	13.19	NA	0.495752075	NA	Slc26a6	171429	solute carrier family 26, member 6
1416276_a_at	8775.21	11511.17	1.31	0.052747747	NA	Rps4x	20102	ribosomal protein S4, X-linked
1416277_a_at	13660.12	14445.07	1.06	0.530483095	NA	NA	NA	NA
1416278_a_at	1783.01	6230.55	3.49	0.007542137	NA	Atp5o	28080	ATP synthase, H+ transporting, mitochondrial F1 complex, O subunit
1416279_at	609.76	684.23	1.12	0.444910826	NA	Ap1b1	11764	adaptor protein complex AP-1, beta 1 subunit
1416280_at	827.21	2247.36	2.72	0.086486774	NA	Uba2	50995	ubiquitin-like modifier activating enzyme 2
1416281_at	2663.72	2730.48	1.03	0.183026641	NA	Wdr45b	66840	WD repeat domain 45B
1416282_at	1214.72	3176.8	2.62	0.001673756	NA	Psmc3	19182	proteasome (prosome, macropain) 26S subunit, ATPase 3
1416283_at	177.64	265.76	1.5	0.255012564	NA	Gart	14450	phosphoribosylglycinamide formyltransferase
1416284_at	366.44	1569.21	4.28	0.028686645	NA	Mrpl28	68611	mitochondrial ribosomal protein L28
1416285_at	1338.91	4656.97	3.48	0.0554969	NA	Ndufc1	66377	NADH dehydrogenase (ubiquinone) 1, subcomplex unknown, 1
1416286_at	1719.8	1077.11	NA	0.099777515	NA	Rgs4	19736	regulator of G-protein signaling 4
1416287_at	130.58	101.38	NA	0.584797711	NA	Rgs4	19736	regulator of G-protein signaling 4
1416288_at	2527.43	5367.44	2.12	0.067803406	NA	Dnaja1	15502	DnaJ heat shock protein family (Hsp40) member A1
1416289_at	24.78	8.47	NA	0.020676506	NA	Plod1	18822	procollagen-lysine, 2-oxoglutarate 5-dioxygenase 1
1416290_a_at	5880.75	7219.6	1.23	0.088702975	NA	Psmc4	23996	proteasome (prosome, macropain) 26S subunit, ATPase, 4
1416291_at	294.1	781.45	2.66	0.036801705	NA	Psmc4	23996	proteasome (prosome, macropain) 26S subunit, ATPase, 4
1416292_at	530.44	1231	2.32	0.149687749	NA	Prdx3	11757	peroxiredoxin 3
1416293_at	5.12	4.22	NA	5.77E-05	NA	Nfib	18028	nuclear factor I/B
1416294_at	134.93	398.44	2.95	0.01283259	NA	Scamp3	24045	secretory carrier membrane protein 3
1416295_a_at	5.72	4.22	NA	1.93E-05	NA	Il2rg	16186	interleukin 2 receptor, gamma chain
1416296_at	4.59	4.22	NA	0.086486774	NA	Il2rg	16186	interleukin 2 receptor, gamma chain
1416297_s_at	4.59	4.22	NA	0.082918395	NA	Reg3b	18489	regenerating islet-derived 3 beta
1416298_at	23.12	15.66	NA	1.22E-05	NA	Mmp9	17395	matrix metallopeptidase 9
1416299_at	7.9	4.75	NA	8.34E-06	NA	Shcbp1	20419	Shc SH2-domain binding protein 1
1416300_a_at	10174.13	15846.05	1.56	0.025195839	NA	Slc25a3	18674	solute carrier family 25 (mitochondrial carrier, phosphate carrier), member 3
1416301_a_at	347.77	77.18	NA	0.017965631	NA	Ebf1	13591	early B cell factor 1
1416302_at	35.35	43.28	NA	0.005864754	NA	Ebf1	13591	early B cell factor 1
1416303_at	1178.88	306.62	NA	0.207599013	NA	Litaf	56722	LPS-induced TN factor
1416304_at	219.54	156.97	NA	0.687886365	NA	Litaf	56722	LPS-induced TN factor
1416305_at	23.6	9.52	NA	0.017682663	NA	Sh3bp4	98402	SH3-domain binding protein 4
1416306_at	4.59	4.22	NA	0.258919313	NA	Clca1	23844	chloride channel accessory 1
1416307_at	118.22	281.7	2.38	0.029454507	NA	Ap1m1	11767	adaptor-related protein complex AP-1, mu subunit 1
1416308_at	1209.75	1405.78	1.16	0.460927187	NA	Ugdh	22235	UDP-glucose dehydrogenase
1416309_at	4.63	4.22	NA	0.003953013	NA	Nusap1	108907	nucleolar and spindle associated protein 1
1416310_at	4.59	4.22	NA	0.086486774	NA	Nusap1	108907	nucleolar and spindle associated protein 1
1416311_s_at	4.59	5.14	NA	0.419298062	NA	NA	NA	NA
1416312_at	160.18	348.96	2.18	0.194075313	NA	Rars	104458	arginyl-tRNA synthetase
1416313_at	10312.52	17574.76	1.7	0.019479942	NA	Mllt11	56772	myeloid/lymphoid or mixed-lineage leukemia; translocated to, 11
1416315_at	512.68	187.61	NA	0.161596834	NA	Abhd4	105501	abhydrolase domain containing 4
1416317_a_at	16.62	18.74	NA	0.194005521	NA	Stambp	70527	STAM binding protein
1416318_at	148.16	54.48	NA	0.226133605	NA	Serpinb1a	66222	serine (or cysteine) peptidase inhibitor, clade B, member 1a
1416319_at	99.58	187.38	1.88	0.051798264	NA	Adk	11534	adenosine kinase
1416320_at	40.05	145.8	3.64	0.146163469	NA	Sec22a	317717	SEC22 homolog A, vesicle trafficking protein
1416321_s_at	11.76	7.3	NA	0.180723962	NA	Prelp	116847	proline arginine-rich end leucine-rich repeat
1416322_at	5.01	5.44	NA	3.01E-05	NA	Prelp	116847	proline arginine-rich end leucine-rich repeat
1416323_at	44.15	116.72	2.64	0.123662331	NA	Kctd20	66989	potassium channel tetramerisation domain containing 20
1416324_s_at	192.63	284.29	1.48	0.143749086	NA	Kctd20	66989	potassium channel tetramerisation domain containing 20
1416325_at	4.7	4.5	NA	0.000415186	NA	Crisp1	11571	cysteine-rich secretory protein 1
1416326_at	79.33	39.69	NA	0.27878215	NA	Crip1	12925	cysteine-rich protein 1 (intestinal)
1416327_at	627.33	2129.31	3.39	0.098922684	NA	Ufc1	66155	ubiquitin-fold modifier conjugating enzyme 1
1416328_a_at	817.69	351.81	NA	0.112860965	NA	Atp6v0e	11974	ATPase, H+ transporting, lysosomal V0 subunit E
1416329_at	554.2	287.62	NA	0.092170202	NA	Cyfip1	20430	cytoplasmic FMR1 interacting protein 1
1416330_at	5831.81	4479.37	NA	0.245566349	NA	Cd81	12520	CD81 antigen
1416332_at	18.41	64.94	3.53	0.030324157	NA	Cirbp	12696	cold inducible RNA binding protein
1416333_at	4.83	4.22	NA	0.00022604	NA	Dok2	13449	docking protein 2
1416334_at	112.67	161.7	1.44	0.165616306	NA	Wwox	80707	WW domain-containing oxidoreductase
1416335_at	3081.39	11833.16	3.84	0.000844268	NA	Mif	17319	macrophage migration inhibitory factor
1416336_s_at	819.88	2274.74	2.77	0.022466553	NA	NA	NA	NA
1416337_at	1493.38	4415.73	2.96	0.016225468	NA	Uqcrb	67530	ubiquinol-cytochrome c reductase binding protein
1416338_at	24.28	13.02	NA	0.004678124	NA	Sh3gl1	20405	SH3-domain GRB2-like 1
1416339_a_at	178.35	441.23	2.47	0.163233005	NA	Prkcsh	19089	protein kinase C substrate 80K-H
1416340_a_at	235.87	365.79	1.55	0.240219784	NA	Man2b1	17159	mannosidase 2, alpha B1
1416341_at	1141.31	3004.87	2.63	0.009863698	NA	Polr2c	20021	polymerase (RNA) II (DNA directed) polypeptide C
1416342_at	6.02	19.05	NA	0.04837633	NA	Tnc	21923	tenascin C
1416343_a_at	11.98	10.48	NA	0.872761129	NA	Lamp2	16784	lysosomal-associated membrane protein 2
1416344_at	401.78	246.28	NA	0.252262382	NA	Lamp2	16784	lysosomal-associated membrane protein 2
1416345_at	1142.52	2212.9	1.94	0.264501069	NA	Timm8a1	30058	translocase of inner mitochondrial membrane 8A1
1416346_at	5.51	6.28	NA	0.387289216	NA	Timm8a1	30058	translocase of inner mitochondrial membrane 8A1
1416347_at	286.84	547.96	1.91	0.02090657	NA	Men1	17283	multiple endocrine neoplasia 1
1416348_at	4.84	13.31	NA	0.312088905	NA	Men1	17283	multiple endocrine neoplasia 1
1416349_at	100.15	511.41	5.11	0.006654407	NA	Mrpl34	94065	mitochondrial ribosomal protein L34
1416350_at	85.01	145.18	1.71	0.250030421	NA	Klf16	118445	Kruppel-like factor 16
1416351_at	1602.84	5163.28	3.22	0.103332912	NA	Map2k1	26395	mitogen-activated protein kinase kinase 1
1416352_s_at	1102.81	3346.38	3.03	0.062608893	NA	Tecr	106529	trans-2,3-enoyl-CoA reductase
1416353_at	97.81	242.48	2.48	0.034430455	NA	Nr1h2	22260	nuclear receptor subfamily 1, group H, member 2
1416354_at	252.92	277.14	1.1	0.372334087	NA	Rbmx	19655	RNA binding motif protein, X chromosome
1416355_at	237.68	4.56	NA	0.004272625	NA	Rbmx	19655	RNA binding motif protein, X chromosome
1416356_at	203.69	381.86	1.87	0.069520879	NA	Gmpr2	105446	guanosine monophosphate reductase 2
1416357_a_at	30.87	5.79	NA	0.000663763	NA	Mcam	84004	melanoma cell adhesion molecule
1416358_at	45.54	45.96	NA	0.794987499	NA	Mfsd10	68294	major facilitator superfamily domain containing 10
1416359_at	793.66	391.21	NA	0.086486774	NA	Snx18	170625	sorting nexin 18
1416360_at	7.85	8.02	NA	0.419875142	NA	Snx18	170625	sorting nexin 18
1416361_a_at	1271.71	1972.59	1.55	0.168424483	NA	Dync1i1	13426	dynein cytoplasmic 1 intermediate chain 1
1416362_a_at	269.95	503.01	1.86	0.233638706	NA	Fkbp4	14228	FK506 binding protein 4
1416363_at	27.35	29.17	NA	0.100965115	NA	Fkbp4	14228	FK506 binding protein 4
1416364_at	4162.84	7001.81	1.68	0.114890675	NA	Hsp90ab1	15516	heat shock protein 90 alpha (cytosolic), class B member 1
1416365_at	6056.94	9037.69	1.49	0.343649798	NA	Hsp90ab1	15516	heat shock protein 90 alpha (cytosolic), class B member 1
1416366_at	620.91	2712.63	4.37	0.035113738	NA	NA	NA	NA
1416367_at	225.76	480.41	2.13	0.093126857	NA	Fmc1	66117	formation of mitochondrial complex V assembly factor 1
1416368_at	824.25	1808.54	2.19	0.024324796	NA	Gsta4	14860	glutathione S-transferase, alpha 4
1416369_at	264.07	397.98	1.51	0.296133112	NA	Mfsd14b	66631	major facilitator superfamily domain containing 14B
1416370_at	51.1	104.48	2.04	0.057743341	NA	Zscan21	22697	zinc finger and SCAN domain containing 21
1416371_at	1165.92	555.93	NA	0.280154518	NA	Apod	11815	apolipoprotein D
1416372_at	1562.59	3115.43	1.99	0.149699764	NA	Ptdss1	19210	phosphatidylserine synthase 1
1416373_at	299.75	612.01	2.04	0.029126453	NA	Nfs1	18041	nitrogen fixation gene 1 (S. cerevisiae)
1416374_at	92.5	118	1.28	0.010203834	NA	Ap3m1	55946	adaptor-related protein complex 3, mu 1 subunit
1416375_at	311.17	139.55	NA	0.01818485	NA	Ap3m1	55946	adaptor-related protein complex 3, mu 1 subunit
1416376_at	7.85	29.3	NA	0.127968802	NA	Tmem97	69071	transmembrane protein 97
1416377_at	162.77	440.71	2.71	0.11369986	NA	Pdcd7	50996	programmed cell death 7
1416378_at	21.09	42.55	NA	0.396277447	NA	Pnkp	59047	polynucleotide kinase 3'- phosphatase
1416380_at	4.59	4.74	NA	5.48E-05	NA	Mov10	17454	Moloney leukemia virus 10
1416381_a_at	2944.01	6074.58	2.06	0.025699504	NA	Prdx5	54683	peroxiredoxin 5
1416382_at	88.34	23.76	NA	0.30918021	NA	Ctsc	13032	cathepsin C
1416383_a_at	322.13	229.1	NA	0.621975167	NA	Pcx	18563	pyruvate carboxylase
1416384_a_at	596.42	2379.55	3.99	0.043186299	NA	Cope	59042	coatomer protein complex, subunit epsilon
1416385_a_at	676.35	1102.31	1.63	0.040690993	NA	M6pr	17113	mannose-6-phosphate receptor, cation dependent
1416386_a_at	94.42	441.32	4.67	0.050093675	NA	M6pr	17113	mannose-6-phosphate receptor, cation dependent
1416387_at	592.83	791.75	1.34	0.263949385	NA	Pip4k2c	117150	phosphatidylinositol-5-phosphate 4-kinase, type II, gamma
1416388_at	4.8	4.95	NA	5.59E-05	NA	Pip4k2c	117150	phosphatidylinositol-5-phosphate 4-kinase, type II, gamma
1416389_a_at	19.27	77.98	4.05	0.08798325	NA	Rcbtb2	105670	regulator of chromosome condensation (RCC1) and BTB (POZ) domain containing protein 2
1416390_at	80.32	59.63	NA	0.693506714	NA	Rcbtb2	105670	regulator of chromosome condensation (RCC1) and BTB (POZ) domain containing protein 2
1416391_at	120.9	130.45	1.08	0.68003625	NA	Ptcd1	71799	pentatricopeptide repeat domain 1
1416392_a_at	7530.7	14388.58	1.91	0.038578733	NA	Atp6v0c	11984	ATPase, H+ transporting, lysosomal V0 subunit C
1416393_at	464.87	1073.36	2.31	0.0430088	NA	Emg1	14791	EMG1 N1-specific pseudouridine methyltransferase
1416394_at	2974.08	7357.05	2.47	0.053151506	NA	Bag1	12017	BCL2-associated athanogene 1
1416395_at	1211.38	2836.71	2.34	0.003334113	NA	Guk1	14923	guanylate kinase 1
1416396_at	4.75	4.24	NA	0.000567671	NA	Snx4	69150	sorting nexin 4
1416397_at	33.31	17.76	NA	6.60E-06	NA	Mesdc1	80889	mesoderm development candidate 1
1416398_at	44.31	15.71	NA	0.077774056	NA	Mesdc1	80889	mesoderm development candidate 1
1416399_a_at	1468.89	3209.64	2.19	0.003706961	NA	Hmox2	15369	heme oxygenase 2
1416400_at	106.55	200.42	1.88	0.015345218	NA	Pycrl	66194	pyrroline-5-carboxylate reductase-like
1416401_at	150.37	40.07	NA	0.086486774	NA	Cd82	12521	CD82 antigen
1416402_at	169.28	213.7	1.26	0.087594517	NA	Abcb10	56199	ATP-binding cassette, sub-family B (MDR/TAP), member 10
1416403_at	30.92	59.68	1.93	0.069051373	NA	Abcb10	56199	ATP-binding cassette, sub-family B (MDR/TAP), member 10
1416404_s_at	12507.62	11832.37	NA	0.814308548	NA	NA	NA	NA
1416405_at	53.55	6.7	NA	0.0155016	NA	Bgn	12111	biglycan
1416406_at	2168.21	2166.6	NA	0.682263263	NA	Pea15a	18611	phosphoprotein enriched in astrocytes 15A
1416407_at	1675.88	4598.81	2.74	0.012170977	NA	Pea15a	18611	phosphoprotein enriched in astrocytes 15A
1416408_at	2051.66	2325.26	1.13	0.397703627	NA	Acox1	11430	acyl-Coenzyme A oxidase 1, palmitoyl
1416409_at	43.24	139.09	3.22	0.086486774	NA	Acox1	11430	acyl-Coenzyme A oxidase 1, palmitoyl
1416410_at	149.27	592.68	3.97	0.033338388	NA	Pafah1b3	18476	platelet-activating factor acetylhydrolase, isoform 1b, subunit 3
1416411_at	7.35	6.12	NA	0.034099692	NA	Gstm2	14863	glutathione S-transferase, mu 2
1416412_at	131.62	168.55	1.28	0.467135503	NA	Nsmaf	18201	neutral sphingomyelinase (N-SMase) activation associated factor
1416413_at	4.59	4.22	NA	0.086486774	NA	Ctsj	26898	cathepsin J
1416414_at	4.63	4.26	NA	0.585432898	NA	Emilin1	100952	elastin microfibril interfacer 1
1416415_a_at	1895.75	6791.01	3.58	0.051231053	NA	NA	NA	NA
1416416_x_at	692.48	406.2	NA	0.428331376	NA	Gstm1	14862	glutathione S-transferase, mu 1
1416417_a_at	10809.28	15681.25	1.45	0.138474557	NA	Ndufb7	66916	NADH dehydrogenase (ubiquinone) 1 beta subcomplex, 7
1416418_at	2882.2	11255.79	3.91	0.064944462	NA	Gabarapl1	57436	gamma-aminobutyric acid (GABA) A receptor-associated protein-like 1
1416419_s_at	9352.8	15820.84	1.69	0.067791019	NA	Gabarapl1	57436	gamma-aminobutyric acid (GABA) A receptor-associated protein-like 1
1416420_a_at	15465.52	17309.19	1.12	0.020484931	NA	NA	NA	NA
1416421_a_at	12.36	25.82	NA	0.130605029	NA	Ssb	20823	Sjogren syndrome antigen B
1416422_a_at	1628.57	1835.11	1.13	0.385116125	NA	Ssb	20823	Sjogren syndrome antigen B
1416423_x_at	387.71	646.29	1.67	0.075846722	NA	Ssb	20823	Sjogren syndrome antigen B
1416424_at	20.79	9.03	NA	0.204290859	NA	Plin3	66905	perilipin 3
1416425_at	349.15	686.69	1.97	0.017826402	NA	Pex19	19298	peroxisomal biogenesis factor 19
1416426_at	5677.45	8875.98	1.56	0.289807698	NA	Rab5a	271457	RAB5A, member RAS oncogene family
1416427_at	5903.22	4215.39	NA	0.176512017	NA	Ccni	12453	cyclin I
1416428_at	388.51	862.04	2.22	0.025751629	NA	Thap11	59016	THAP domain containing 11
1416429_a_at	3346.76	1550.39	NA	0.025617118	NA	Cat	12359	catalase
1416430_at	720.39	658.21	NA	0.917160076	NA	Cat	12359	catalase
1416431_at	12.67	10.91	NA	0.304046462	NA	Tubb6	67951	tubulin, beta 6 class V
1416432_at	303.64	330.53	1.09	0.414691175	NA	Pfkfb3	170768	6-phosphofructo-2-kinase/fructose-2,6-biphosphatase 3
1416433_at	199.2	265.43	1.33	0.086486774	NA	Rpa2	19891	replication protein A2
1416434_at	5.32	4.29	NA	4.35E-05	NA	Bcl2l10	12049	Bcl2-like 10
1416435_at	4.96	4.24	NA	0.000115124	NA	Ltbr	17000	lymphotoxin B receptor
1416436_a_at	39.09	299.41	7.66	0.084951616	NA	Uqcc1	56046	ubiquinol-cytochrome c reductase complex assembly factor 1
1416437_a_at	6.2	36.92	NA	0.086486774	NA	Mapk8ip3	30957	mitogen-activated protein kinase 8 interacting protein 3
1416438_at	796.9	2641.34	3.31	0.014582942	NA	Puf60	67959	poly-U binding splicing factor 60
1416439_at	82.13	121.79	1.48	0.086486774	NA	Dctpp1	66422	dCTP pyrophosphatase 1
1416440_at	2292.3	3478.2	1.52	0.276469206	NA	Cd164	53599	CD164 antigen
1416442_at	65.99	97.06	1.47	7.56E-06	NA	Ier2	15936	immediate early response 2
1416443_a_at	473.92	1894.02	4	0.035088434	NA	Sae1	56459	SUMO1 activating enzyme subunit 1
1416444_at	259.28	60.58	NA	0.086486774	NA	Elovl2	54326	elongation of very long chain fatty acids (FEN1/Elo2, SUR4/Elo3, yeast)-like 2
1416445_at	974.2	1367.48	1.4	0.068945744	NA	Fam98a	72722	family with sequence similarity 98, member A
1416446_at	4043.52	7413.9	1.83	0.220532823	NA	Tmem30a	69981	transmembrane protein 30A
1416447_at	2318.84	2564.71	1.11	0.68642482	NA	Tmem30a	69981	transmembrane protein 30A
1416448_at	175	585.83	3.35	0.049480656	NA	Itpa	16434	inosine triphosphatase (nucleoside triphosphate pyrophosphatase)
1416449_x_at	14.74	4.25	NA	0.011315495	NA	Stxbp2	20911	syntaxin binding protein 2
1416450_at	9.72	9.16	NA	0.984655258	NA	Taf8	63856	TATA-box binding protein associated factor 8
1416451_s_at	63.62	70.81	1.11	0.130267033	NA	Taf8	63856	TATA-box binding protein associated factor 8
1416452_at	593.62	846.92	1.43	0.087744485	NA	Oat	18242	ornithine aminotransferase
1416453_x_at	4406.56	2502.3	NA	0.159649304	NA	NA	NA	NA
1416454_s_at	357.46	172.19	NA	0.442065916	NA	Acta2	11475	actin, alpha 2, smooth muscle, aorta
1416455_a_at	292.36	115.66	NA	0.253624289	NA	Cryab	12955	crystallin, alpha B
1416456_a_at	5.35	4.22	NA	3.34E-05	NA	Chia1	81600	chitinase, acidic 1
1416457_at	30.18	141.68	4.69	0.014656183	NA	Ddah2	51793	dimethylarginine dimethylaminohydrolase 2
1416458_at	339.27	427.67	1.26	0.121106658	NA	Arf2	11841	ADP-ribosylation factor 2
1416459_at	4.59	4.29	NA	0.002626152	NA	Arf2	11841	ADP-ribosylation factor 2
1416460_at	4.59	4.22	NA	0.086486774	NA	Miox	56727	myo-inositol oxygenase
1416461_at	1267.28	1513.22	1.19	0.577025631	NA	Caprin1	53872	cell cycle associated protein 1
1416462_at	857.56	1287.29	1.5	0.196706457	NA	Caprin1	53872	cell cycle associated protein 1
1416463_at	94.38	222.1	2.35	0.012724056	NA	Caprin1	53872	cell cycle associated protein 1
1416464_at	4.81	4.22	NA	0.000259544	NA	Slc4a1	20533	solute carrier family 4 (anion exchanger), member 1
1416465_a_at	9472.95	11477.18	1.21	0.086486774	NA	Vapa	30960	vesicle-associated membrane protein, associated protein A
1416466_at	3035.6	4739.18	1.56	0.035027719	NA	Vapa	30960	vesicle-associated membrane protein, associated protein A
1416467_at	54.05	103.56	1.92	0.124264059	NA	Ddx3x	13205	DEAD/H (Asp-Glu-Ala-Asp/His) box polypeptide 3, X-linked
1416469_at	1331.15	796.51	NA	0.276026565	NA	Luzp1	269593	leucine zipper protein 1
1416470_a_at	1528.85	4512.72	2.95	0.017872351	NA	Rpn1	103963	ribophorin I
1416471_at	312.63	818.3	2.62	0.182444132	NA	Cept1	99712	choline/ethanolaminephosphotransferase 1
1416472_at	492.59	717.61	1.46	0.330089352	NA	Syap1	67043	synapse associated protein 1
1416473_a_at	3915.1	3017.5	NA	0.104089769	NA	Igdcc4	56741	immunoglobulin superfamily, DCC subclass, member 4
1416474_at	483.72	441.8	NA	0.998672906	NA	Igdcc4	56741	immunoglobulin superfamily, DCC subclass, member 4
1416475_at	17.39	70.49	4.05	0.014957942	NA	Ube2d2a	56550	ubiquitin-conjugating enzyme E2D 2A
1416476_a_at	9927.86	12490.85	1.26	0.086486774	NA	Ube2d2a	56550	ubiquitin-conjugating enzyme E2D 2A
1416477_at	1490.13	3787	2.54	0.141851508	NA	Ube2d2a	56550	ubiquitin-conjugating enzyme E2D 2A
1416478_a_at	8636.86	14895.84	1.72	0.077028031	NA	Mdh2	17448	malate dehydrogenase 2, NAD (mitochondrial)
1416479_a_at	179.09	612.86	3.42	0.018447369	NA	Tmem14c	66154	transmembrane protein 14C
1416480_a_at	5687.99	17063.21	3	0.021015698	NA	Higd1a	56295	HIG1 domain family, member 1A
1416481_s_at	3230.82	9979.43	3.09	0.112899638	NA	Higd1a	56295	HIG1 domain family, member 1A
1416482_at	258.38	528.86	2.05	0.165349018	NA	Ttc3	22129	tetratricopeptide repeat domain 3
1416483_at	5232.48	7559.13	1.44	0.186707179	NA	Ttc3	22129	tetratricopeptide repeat domain 3
1416484_at	649.35	648.78	NA	0.753094995	NA	Ttc3	22129	tetratricopeptide repeat domain 3
1416485_at	2753.22	5202.82	1.89	0.104065376	NA	Timm23	53600	translocase of inner mitochondrial membrane 23
1416486_at	1541.41	3248.41	2.11	0.088286275	NA	Aimp1	13722	aminoacyl tRNA synthetase complex-interacting multifunctional protein 1
1416487_a_at	5.15	4.35	NA	0.341298066	NA	Yap1	22601	yes-associated protein 1
1416488_at	1211.15	1268.1	1.05	0.650957337	NA	Ccng2	12452	cyclin G2
1416489_at	43.65	35.77	NA	0.946397505	NA	Pi4k2b	67073	phosphatidylinositol 4-kinase type 2 beta
1416490_at	4.59	4.22	NA	0.107979301	NA	Tmed6	66269	transmembrane emp24 protein transport domain containing 6
1416492_at	128.13	91.02	NA	0.543718846	NA	Ccne1	12447	cyclin E1
1416493_at	104.58	372.01	3.56	0.017690102	NA	Ddost	13200	dolichyl-di-phosphooligosaccharide-protein glycotransferase
1416494_at	1721.65	3022.21	1.76	0.223608904	NA	Ndufs5	595136	NADH dehydrogenase (ubiquinone) Fe-S protein 5
1416495_s_at	7113.77	15185.75	2.13	0.086486774	NA	NA	NA	NA
1416496_at	5533.14	15221.35	2.75	0.076478334	NA	Mrfap1	67568	Morf4 family associated protein 1
1416497_at	11.66	23.44	NA	1.09E-05	NA	Pdia4	12304	protein disulfide isomerase associated 4
1416498_at	14.75	4.3	NA	0.023103758	NA	Ppic	19038	peptidylprolyl isomerase C
1416499_a_at	4507.36	8192.26	1.82	0.085853308	NA	Dctn6	22428	dynactin 6
1416500_at	7891.11	7207.63	NA	0.983734223	NA	Sacm1l	83493	SAC1 suppressor of actin mutations 1-like (yeast)
1416501_at	1912.84	2415.26	1.26	0.17952954	NA	Pdpk1	18607	3-phosphoinositide dependent protein kinase 1
1416502_a_at	122.81	314.25	2.56	0.003841185	NA	Preb	50907	prolactin regulatory element binding
1416503_at	1213.97	1489.11	1.23	0.460470331	NA	Lxn	17035	latexin
[truncated: 43,100 more rows]
